# Supplementary material for: Mulberry-Derived 1-Deoxynojirimycin Prevents Type 2 Diabetes Mellitus Progression via Modulation of Retinol-Binding Protein 4 and Haptoglobin
Source: Nutrients. 2022 Oct 28;14(21):4538. doi: 10.3390/nu14214538 (PMC9658717; doi:10.3390/nu14214538)
Supplement: Supplementary file 1 [file nutrients-14-04538-s001.zip]

Archive with 1 entries (1 files):
- nutrients-1951017-Supplementary Material S1.xlsx
