# Supplementary material for: Mulberry-Derived 1-Deoxynojirimycin Prevents Type 2 Diabetes Mellitus Progression via Modulation of Retinol-Binding Protein 4 and Haptoglobin
Source: Nutrients. 2022 Oct 28;14(21):4538. doi: 10.3390/nu14214538 (PMC9658717; doi:10.3390/nu14214538)
Supplement: Supplementary file 1 [file nutrients-14-04538-s001.zip › nutrients-1951017-Supplementary Material S1.xlsx]

## Sheet: Before 308 proteins
	Accession number							Fold change
	Swiss-Prot	Uniprot	Protein name	Encoding gene	Mass (Dalton)	Protein family	Protein function	mean	S.D.
215	ANGT_HUMAN	P01019	Angiotensinogen OS=Homo sapiens GN=AGT PE=1 SV=1	AGT	53,154	Serpin family	Signaling pathway (MAPK)	N/A	N/A
216	DCTN1_HUMAN	Q14203	Dynactin subunit 1 OS=Homo sapiens GN=DCTN1 PE=1 SV=3	DCTN1	141,695	Dynactin 150 kDa subunit family	Inflammatory response (unfolded protein response)	N/A	N/A
217	MYH8_HUMAN	P13535	Myosin-8 OS=Homo sapiens GN=MYH8 PE=1 SV=3	MYH8	222,763	TRAFAC class myosin-kinesin ATPase superfamily, Myosin family	Cellular process (organ development)	N/A	N/A
218	IGJ_HUMAN	P01591	Immunoglobulin J chain OS=Homo sapiens GN=IGJ PE=1 SV=4	JCHAIN	18,099	Unknown	Immune response	N/A	N/A
219	SMBP2_HUMAN	P38935	DNA-binding protein SMUBP-2 OS=Homo sapiens GN=IGHMBP2 PE=1 SV=2	IGHMBP2	109,149	DNA2/NAM7 helicase family	Cellular process (regulation of gene transcription and translation)	N/A	N/A
220	CLH2_HUMAN	P53675	Clathrin heavy chain 2 OS=Homo sapiens GN=CLTCL1 PE=1 SV=2	CLTCL1	187,030	Clathrin heavy chain family	Cell interaction and communication (endocytosis)	N/A	N/A
221	GOG6C_HUMAN	A6NDK9	Golgin subfamily A member 6C OS=Homo sapiens GN=GOLGA6C PE=2 SV=1	GOLGA6C	79,884	GOLGA6 family	Unknown	N/A	N/A
222	ZF106_HUMAN	Q9H2Y7	Zinc finger protein 106 homolog OS=Homo sapiens GN=ZFP106 PE=1 SV=1	ZNF106	208,883	Unknown	Glucose metabolism	N/A	N/A
223	KI26B_HUMAN	Q2KJY2	Kinesin-like protein KIF26B OS=Homo sapiens GN=KIF26B PE=1 SV=1	KIF26B	223,883	TRAFAC class myosin-kinesin ATPase superfamily, Kinesin family, KIF26 subfamily	Cell interaction and communication (cell adhesion)	N/A	N/A
224	CC108_HUMAN	Q6ZU64	Cilia- and flagella-associated protein 65 (Coiled-coil domain-containing protein 108)	CFAP65	217,250	CFAP65 family	Others (flagellated sperm motility)	N/A	N/A
225	AKAP3_HUMAN	O75969	A-kinase anchor protein 3 OS=Homo sapiens GN=AKAP3 PE=1 SV=2	AKAP3	94,751	AKAP110 family	Protein metabolism (protein localization)	N/A	N/A
226	VPS11_HUMAN	Q9H270	Vacuolar protein sorting-associated protein 11 homolog OS=Homo sapiens GN=VPS11 PE=1 SV=1	VPS11	107,837	VPS11 family	Cell interaction and communication	N/A	N/A
227	PARD3_HUMAN	Q8TEW0	Partitioning defective 3 homolog OS=Homo sapiens GN=PARD3 PE=1 SV=2	PARD3	151,423	PAR3 family	Cellular process (organ development)	N/A	N/A
228	TEC_HUMAN	P42680	Tyrosine-protein kinase Tec OS=Homo sapiens GN=TEC PE=1 SV=2	TEC	73,581	Protein kinase superfamily, Tyr protein kinase family, TEC subfamily	Immune response	N/A	N/A
229	DYH9_HUMAN	Q9NYC9	Dynein heavy chain 9, axonemal OS=Homo sapiens GN=DNAH9 PE=1 SV=2	DNAH9	511,877	Dynein heavy chain family	Structural constituents (celia structure)	N/A	N/A
230	MAST4_HUMAN	O15021	Microtubule-associated serine/threonine-protein kinase 4 (EC 2.7.11.1)	MAST4	284,097	Protein kinase superfamily, AGC Ser/Thr protein kinase family	Structural constituents	N/A	N/A
231	YE013_HUMAN	Q7Z745	Maestro heat-like repeat-containing protein family member 2B (HEAT repeat-containing protein 7B2) (Sperm PKA-interacting factor) (SPIF)	MROH2B	180,781	Unknown	Cellullar process (cell proliferation and differentiation)	N/A	N/A
232	SRCAP_HUMAN	Q6ZRS2	Helicase SRCAP (EC 3.6.4.-) (Domino homolog 2) (Snf2-related CBP activator)	SRCAP	343,555	SNF2/RAD54 helicase family, SWR1 subfamily	Cellular process (regulation of gene transcription and translation)	N/A	N/A
233	SCN3A_HUMAN	Q9NY46	Sodium channel protein type 3 subunit alpha (Sodium channel protein brain III subunit alpha) (Sodium channel protein type III subunit alpha) (Voltage-gated sodium channel subtype III) (Voltage-gated sodium channel subunit alpha Nav1.3)	SCN3A	226,294	Sodium channel (TC 1.A.1.10) family, Nav1.3/SCN3A subfamily	Cell interaction and communication	N/A	N/A
234	VWA3A_HUMAN	A6NCI4	von Willebrand factor A domain-containing protein 3A	VWA3A	134,020	Unknown	Unknown	N/A	N/A
235	MYO5A_HUMAN	Q9Y4I1	Unconventional myosin-Va (Dilute myosin heavy chain, non-muscle) (Myosin heavy chain 12) (Myosin-12) (Myoxin)	MYO5A	215,405	TRAFAC class myosin-kinesin ATPase superfamily, Myosin family	Structural constituents (actomyosin structure)	N/A	N/A
236	IFT74_HUMAN	Q96LB3	Intraflagellar transport protein 74 homolog (Capillary morphogenesis gene 1 protein) (CMG-1) (Coiled-coil domain-containing protein 2)	IFT74	69,239	IFT74 family	Structural constituents (celia structure)	N/A	N/A
237	UN13C_HUMAN	Q8NB66	Protein unc-13 homolog C (Munc13-3)	UNC13C	250,911	Unc-13 family	Cell interaction and communication (signal tranduction)	N/A	N/A
238	HTR7A_HUMAN	Q8NDA8	Maestro heat-like repeat-containing protein family member 1 (HEAT repeat-containing protein 7A)	MROH1	181,249	Unknown	Unknown	N/A	N/A
239	SYLC_HUMAN	Q9P2J5	Leucine--tRNA ligase, cytoplasmic (EC 6.1.1.4) (Leucyl-tRNA synthetase) (LeuRS)	LARS1	134,466	Class-I aminoacyl-tRNA synthetase family	Others (response to stimuli: amino acids)	N/A	N/A
240	EZRI_HUMAN	P15311	Ezrin (Cytovillin) (Villin-2) (p81)	EZR	69,413	Unknown	Structural constituents (actin cytoskeletal structure)	N/A	N/A
241	NUP93_HUMAN	Q8N1F7	Nuclear pore complex protein Nup93 (93 kDa nucleoporin) (Nucleoporin Nup93)	NUP93	93,488	Nucleoporin interacting component (NIC) family	Cell interaction and communication	N/A	N/A
242	KRT86_HUMAN	O43790	Keratin, type II cuticular Hb6 (Hair keratin K2.11) (Keratin-86) (K86) (Type II hair keratin Hb6) (Type-II keratin Kb26)	KRT86	53,501	Intermediate filament family	Structural constituents (microtubule cytoskeletal structure)	N/A	N/A
243	PHLB1_HUMAN	Q86UU1	Pleckstrin homology-like domain family B member 1 (Protein LL5-alpha)	PHLDB1	151,162	Unknown	Structural constituents (microtubule cytoskeletal structure)	N/A	N/A
244	NCKP5_HUMAN	O14513	Nck-associated protein 5 (NAP-5) (Peripheral clock protein)	NCKAP5	208,537	Unknown	Structural constituents (microtubule cytoskeletal structure)	N/A	N/A
245	CO4A3_HUMAN	Q01955	Collagen alpha-3(IV) chain OS=Homo sapiens GN=COL4A3 PE=1 SV=3	COL4A3	161,813	Type IV collagen family	Structural constituents (extracellular matrix)	N/A	N/A
246	RAI14_HUMAN	Q9P0K7	Ankycorbin OS=Homo sapiens GN=RAI14 PE=1 SV=2	RAI14	110,041	Unknown	Cellullar process (cell proliferation and differentiation)	N/A	N/A
247	CDC5L_HUMAN	Q99459	Cell division cycle 5-like protein OS=Homo sapiens GN=CDC5L PE=1 SV=2	CDC5L	92,251	CEF1 family	Cellular process (regulation of gene transcription and translation)	N/A	N/A
248	CAC1A_HUMAN	O00555	Voltage-dependent P/Q-type calcium channel subunit alpha-1A OS=Homo sapiens GN=CACNA1A PE=1 SV=2	CACNA1A	282,564	Calcium channel alpha-1 subunit (TC 1.A.1.11) family, CACNA1A subfamily	Cell interaction and communication	N/A	N/A
249	CUX1_HUMAN	P39880	Homeobox protein cut-like 1 OS=Homo sapiens GN=CUX1 PE=1 SV=2	CUX1	164,187	CUT homeobox family	Cellular process (regulation of gene transcription and translation)	N/A	N/A
250	U634A_HUMAN	A6QL64	Ankyrin repeat domain-containing protein 36A	ANKRD36	214,500	ANKRD36 family	Unknown	N/A	N/A
251	ANR31_HUMAN	Q8N7Z5	Ankyrin repeat domain-containing protein 31	ANKRD31	210,816	Unknown	Cellular process (regulation of gene transcription and translation)	N/A	N/A
252	PI3R4_HUMAN	Q99570	Phosphoinositide 3-kinase regulatory subunit 4 (PI3-kinase regulatory subunit 4) (EC 2.7.11.1) (PI3-kinase p150 subunit) (Phosphoinositide 3-kinase adaptor protein)	PIK3R4	153,103	Protein kinase superfamily, Ser/Thr protein kinase family	Cellular process (autophagy)	N/A	N/A
253	MTG1_HUMAN	Q9BT17	Mitochondrial ribosome-associated GTPase 1 (GTP-binding protein 7) (Mitochondrial GTPase 1)	MTG1	37,237	TRAFAC class YlqF/YawG GTPase family, MTG1 subfamily	Cellular process (regulation of gene transcription and translation)	N/A	N/A
254	RAIN_HUMAN	Q5U651	Ras-interacting protein 1 (Rain)	RASIP1	103,457	Unknown	Cellular process (autophagy)	N/A	N/A
255	K1549_HUMAN	Q9HCM3	UPF0606 protein KIAA1549	KIAA1549	210,755	UPF0606 family	Structural constituents (integral component of membrane)	N/A	N/A
256	TERT_HUMAN	O14746	Telomerase reverse transcriptase (EC 2.7.7.49) (HEST2) (Telomerase catalytic subunit) (Telomerase-associated protein 2) (TP2)	TERT	126,997	Reverse transcriptase family, Telomerase subfamily	Cellular process (cell apoptosis)	N/A	N/A
257	AKAP4_HUMAN	Q5JQC9	A-kinase anchor protein 4 (AKAP-4) (A-kinase anchor protein 82 kDa) (AKAP 82) (hAKAP82) (Major sperm fibrous sheath protein) (HI) (Protein kinase A-anchoring protein 4) (PRKA4)	AKAP4	94,477	AKAP110 family	Others (flagellated sperm motility)	N/A	N/A
258	NEIL3_HUMAN	Q8TAT5	Endonuclease 8-like 3 (EC 3.2.2.-) (EC 4.2.99.18) (DNA glycosylase FPG2) (DNA glycosylase/AP lyase Neil3) (Endonuclease VIII-like 3) (Nei-like protein 3)	NEIL3	67,769	FPG family	Cellular process (nucleotide-excision repair)	N/A	N/A
259	PAR14_HUMAN	Q460N5	Protein mono-ADP-ribosyltransferase PARP14 (EC 2.4.2.-) (ADP-ribosyltransferase diphtheria toxin-like 8) (ARTD8) (B aggressive lymphoma protein 2) (Poly [ADP-ribose] polymerase 14) (PARP-14)	PARP14	202,800	Unknown	Immune response	N/A	N/A
260	CN045_HUMAN	Q8ND07	Basal body-orientation factor 1 (Coiled-coil domain-containing protein 176)	BBOF1	61,987	BBOF1 family	Structural constituents (celia structure)	N/A	N/A
261	SIN3A_HUMAN	Q96ST3	Paired amphipathic helix protein Sin3a (Histone deacetylase complex subunit Sin3a) (Transcriptional corepressor Sin3a)	SIN3A	145,175	Unknown	Immune response	N/A	N/A
262	TBD2B_HUMAN	Q9UPU7	TBC1 domain family member 2B	TBC1D2B	109,880	Unknown	Cell interaction and communication	N/A	N/A
263	GLPK_HUMAN	P32189	Glycerol kinase (GK) (Glycerokinase) (EC 2.7.1.30) (ATP:glycerol 3-phosphotransferase)	GK	61,245	FGGY kinase family	Lipid metabolism	N/A	N/A
264	MYH6_HUMAN	P13533	Myosin-6 (Myosin heavy chain 6) (Myosin heavy chain, cardiac muscle alpha isoform) (MyHC-alpha)	MYH6	223,735	TRAFAC class myosin-kinesin ATPase superfamily, Myosin family	Cellular process (organ development)	N/A	N/A
265	TAGAP_HUMAN	Q8N103	T-cell activation Rho GTPase-activating protein (T-cell activation GTPase-activating protein)	TAGAP	80,703	Unknown	Cell interaction and communication (signal tranduction)	N/A	N/A
266	CO6A3_HUMAN	P12111	Collagen alpha-3(VI) chain	COL6A3	343,669	Type VI collagen family	Structural constituents (extracellular matrix)	N/A	N/A
267	TET1_HUMAN	Q8NFU7	Methylcytosine dioxygenase TET1 (EC 1.14.11.n2) (CXXC-type zinc finger protein 6) (Leukemia-associated protein with a CXXC domain) (Ten-eleven translocation 1 gene protein)	TET1	235,309	TET family	Cellular process (regulation of gene transcription and translation)	N/A	N/A
268	NEUL4_HUMAN	Q96JN8	Neuralized-like protein 4	NEURL4	166,907	Unknown	Protein metabolism (ubiquitin protein ligase activity)	N/A	N/A
269	HAIR_HUMAN	O43593	Lysine-specific demethylase hairless (EC 1.14.11.65) ([histone H3]-dimethyl-L-lysine(9) demethylase hairless)	HR	127,495	Unknown	Cellular process (regulation of gene transcription and translation)	N/A	N/A
270	CCAR1_HUMAN	Q8IX12	Cell division cycle and apoptosis regulator protein 1 (Cell cycle and apoptosis regulatory protein 1) (CARP-1) (Death inducer with SAP domain)	CCAR1	132,821	Unknown	Cellular process (cell apoptosis)	N/A	N/A
271	ZN786_HUMAN	Q8N393	Zinc finger protein 786	ZNF786	89,815	Krueppel C2H2-type zinc-finger protein family	Cellular process (regulation of gene transcription and translation)	N/A	N/A
272	ZER1_HUMAN	Q7Z7L7	Protein zer-1 homolog (Hzyg) (Zyg-11 homolog B-like protein) (Zyg11b-like protein)	ZER1	88,169	Zyg-11 family	Protein metabolism (ubiquitin-dependent protein catabolic process)	N/A	N/A
273	A1AG2_HUMAN	P19652	Alpha-1-acid glycoprotein 2 (AGP 2) (Orosomucoid-2) (OMD 2)	ORM2	23,603	Calycin superfamily, Lipocalin family	Immune response	N/A	N/A
274	AT2B2_HUMAN	Q01814	Plasma membrane calcium-transporting ATPase 2 (PMCA2) (EC 7.2.2.10) (Plasma membrane calcium ATPase isoform 2) (Plasma membrane calcium pump isoform 2)	ATP2B2	136,876	Cation transport ATPase (P-type) (TC 3.A.3) family, Type IIB subfamily	Cell interaction and communication	N/A	N/A
275	LIPA1_HUMAN	Q13136	Liprin-alpha-1 (LAR-interacting protein 1) (LIP-1) (Protein tyrosine phosphatase receptor type f polypeptide-interacting protein alpha-1) (PTPRF-interacting protein alpha-1)	PPFIA1	135,779	Liprin family, Liprin-alpha subfamily	Cell interaction and communication (cell adhesion)	N/A	N/A
276	PHF3_HUMAN	Q92576	PHD finger protein 3	PHF3	229,481	Unknown	Cellular process (regulation of gene transcription and translation)	N/A	N/A
277	MAP7_HUMAN	Q14244	Ensconsin (Epithelial microtubule-associated protein of 115 kDa) (E-MAP-115) (Microtubule-associated protein 7) (MAP-7)	MAP7	84,052	MAP7 family	Structural constituents (actin cytoskeletal structure)	N/A	N/A
278	CING_HUMAN	Q9P2M7	Cingulin	CGN	136,386	Cingulin family	Signaling pathway (growth factor beta receptor)	N/A	N/A
279	COOA1_HUMAN	Q17RW2	Collagen alpha-1(XXIV) chain	COL24A1	175,496	Fibrillar collagen family	Structural constituents (extracellular matrix)	N/A	N/A
280	PRD10_HUMAN	Q9NQV6	PR domain zinc finger protein 10 (EC 2.1.1.-) (PR domain-containing protein 10) (Tristanin)	PRDM10	130,136	Class V-like SAM-binding methyltransferase superfamily	Cellular process (regulation of gene transcription and translation)	N/A	N/A
281	MAEA_HUMAN	Q7L5Y9	E3 ubiquitin-protein transferase MAEA (EC 2.3.2.27) (Cell proliferation-inducing gene 5 protein) (Erythroblast macrophage protein) (Human lung cancer oncogene 10 protein) (HLC-10) (Macrophage erythroblast attacher) (P44EMLP)	MAEA	45,287	Unknown	Cell interaction and communication (cell adhesion)	N/A	N/A
282	AKA11_HUMAN	Q9UKA4	A-kinase anchor protein 11 (AKAP-11) (A-kinase anchor protein 220 kDa) (AKAP 220) (hAKAP220) (Protein kinase A-anchoring protein 11) (PRKA11)	AKAP11	210,512	AKAP110 family	Protein metabolism (protein localization)	N/A	N/A
283	KRT81_HUMAN	Q14533	Keratin, type II cuticular Hb1 (Hair keratin K2.9) (Keratin, hair, basic, 1) (Keratin-81) (K81) (Metastatic lymph node 137 gene protein) (MLN 137) (Type II hair keratin Hb1) (Type-II keratin Kb21) (ghHKb1) (ghHb1)	KRT81	54,928	Intermediate filament family	Structural constituents (extracellular matrix)	N/A	N/A
284	CUL7_HUMAN	Q14999	Cullin-7 (CUL-7)	CUL7	191,161	Cullin family	Inflammatory response (unfolded protein response)	N/A	N/A
285	MYBA_HUMAN	P10243	Myb-related protein A (A-Myb) (Myb-like protein 1)	MYBL1	85,887	Unknown	Cellullar process (cell proliferation and differentiation)	N/A	N/A
286	CK035_HUMAN	Q8IXW0	Lamin tail domain-containing protein 2	LMNTD2	70,379	Unknown	Unknown	N/A	N/A
287	FSTL5_HUMAN	Q8N475	Follistatin-related protein 5 (Follistatin-like protein 5)	FSTL5	95,751	Unknown	Cellullar process (cell proliferation and differentiation)	N/A	N/A
288	KIF5C_HUMAN	O60282	Kinesin heavy chain isoform 5C (Kinesin heavy chain neuron-specific 2)	KIF5C	109,495	TRAFAC class myosin-kinesin ATPase superfamily, Kinesin family, Kinesin subfamily	Cell interaction and communication (signal tranduction)	N/A	N/A
289	ASB2_HUMAN	Q96Q27	Ankyrin repeat and SOCS box protein 2 (ASB-2)	ASB2	65,084	Ankyrin SOCS box (ASB) family	Cell interaction and communication (signal tranduction)	N/A	N/A
290	CO9_HUMAN	P02748	Complement component C9 [Cleaved into: Complement component C9a; Complement component C9b]	C9	63,173	Complement C6/C7/C8/C9 family	Cellular process (cell apoptosis)	N/A	N/A
291	ELYS_HUMAN	Q8WYP5	Protein ELYS (Embryonic large molecule derived from yolk sac) (Protein MEL-28) (Putative AT-hook-containing transcription factor 1)	AHCTF1	252,498	ELYS family	Cellular process (cell division)	N/A	N/A
292	ADNP2_HUMAN	Q6IQ32	Activity-dependent neuroprotector homeobox protein 2 (ADNP homeobox protein 2) (Zinc finger protein 508)	ADNP2	122,833	Krueppel C2H2-type zinc-finger protein family	Cellullar process (cell proliferation and differentiation)	N/A	N/A
293	TMC5_HUMAN	Q6UXY8	Transmembrane channel-like protein 5	TMC5	114,797	TMC family	Structural constituents (integral component of membrane)	N/A	N/A
294	ACSF3_HUMAN	Q4G176	Malonate--CoA ligase ACSF3, mitochondrial (EC 6.2.1.n3) (Acyl-CoA synthetase family member 3)	ACSF3	64,130	ATP-dependent AMP-binding enzyme family	Lipid metabolism	N/A	N/A
295	PCCB_HUMAN	P05166	Propionyl-CoA carboxylase beta chain, mitochondrial (PCCase subunit beta) (EC 6.4.1.3) (Propanoyl-CoA:carbon dioxide ligase subunit beta)	PCCB	58,216	AccD/PCCB family	Lipid metabolism	N/A	N/A
296	PK3CG_HUMAN	P48736	Phosphatidylinositol 4,5-bisphosphate 3-kinase catalytic subunit gamma isoform (PI3-kinase subunit gamma) (PI3K-gamma) (PI3Kgamma) (PtdIns-3-kinase subunit gamma) (EC 2.7.1.137) (EC 2.7.1.153) (EC 2.7.1.154) (Phosphatidylinositol 4,5-bisphosphate 3-kinase 110 kDa catalytic subunit gamma) (PtdIns-3-kinase subunit p110-gamma) (p110gamma) (Phosphoinositide-3-kinase catalytic gamma polypeptide) (Seri…	PIK3CG	126,454	PI3/PI4-kinase family	Immune response	N/A	N/A
297	HEM1_HUMAN	P13196	5-aminolevulinate synthase, nonspecific, mitochondrial (ALAS-H) (EC 2.3.1.37) (5-aminolevulinic acid synthase 1) (Delta-ALA synthase 1) (Delta-aminolevulinate synthase 1)	ALAS1	70,581	Class-II pyridoxal-phosphate-dependent aminotransferase family	Cellullar process (cell proliferation and differentiation)	N/A	N/A
298	MAP4_HUMAN	P27816	Microtubule-associated protein 4 (MAP-4)	MAP4	121,005	Unknown	Cellular process (cell division)	N/A	N/A
299	ANR17_HUMAN	O75179	Ankyrin repeat domain-containing protein 17 (Gene trap ankyrin repeat protein) (Serologically defined breast cancer antigen NY-BR-16)	ANKRD17	274,258	Unknown	Immune response	N/A	N/A
300	YB046_HUMAN	A6NES4	Maestro heat-like repeat-containing protein family member 2A (HEAT repeat-containing protein 7B1)	MROH2A	189,561	Unknown	Unknown	N/A	N/A
301	ZN101_HUMAN	Q8IZC7	Zinc finger protein 101 (Zinc finger protein HZF12)	ZNF101	50,339	Krueppel C2H2-type zinc-finger protein family	Cellular process (regulation of gene transcription and translation)	N/A	N/A
302	SREC_HUMAN	Q14162	Scavenger receptor class F member 1 (Acetyl LDL receptor) (Scavenger receptor expressed by endothelial cells 1) (SREC-I)	SCARF1	87,387	Unknown	Cell interaction and communication (cell adhesion)	N/A	N/A
303	WDR17_HUMAN	Q8IZU2	WD repeat-containing protein 17	WDR17	147,703	Unknown	Unknown	N/A	N/A
304	CYFP1_HUMAN	Q7L576	Cytoplasmic FMR1-interacting protein 1 (Specifically Rac1-associated protein 1) (Sra-1) (p140sra-1)	CYFIP1	145,182	CYFIP family	Cellular process (organ development)	N/A	N/A
305	GP123_HUMAN	Q86SQ6	Adhesion G protein-coupled receptor A1 (G-protein coupled receptor 123)	ADGRA1	60,885	G-protein coupled receptor 2 family, Adhesion G-protein coupled receptor (ADGR) subfamily	Cell interaction and communication (signal tranduction)	N/A	N/A
306	ZN281_HUMAN	Q9Y2X9	Zinc finger protein 281 (GC-box-binding zinc finger protein 1) (Transcription factor ZBP-99) (Zinc finger DNA-binding protein 99)	ZNF281	96,915	Krueppel C2H2-type zinc-finger protein family	Cellular process (regulation of gene transcription and translation)	N/A	N/A
307	NOD2_HUMAN	Q9HC29	Nucleotide-binding oligomerization domain-containing protein 2 (Caspase recruitment domain-containing protein 15) (Inflammatory bowel disease protein 1)	NOD2	115,283	Unknown	Immune response	N/A	N/A
308	RNC_HUMAN	Q9NRR4	Ribonuclease 3 (EC 3.1.26.3) (Protein Drosha) (Ribonuclease III) (RNase III) (p241)	DROSHA	159,316	Ribonuclease III family	Immune response	N/A	N/A
309	CL063_HUMAN	Q96N23	Cilia- and flagella-associated protein 54	CFAP54	351,970	CFAP54 family	Cellullar process (cell proliferation and differentiation)	N/A	N/A
310	LETM1_HUMAN	O95202	Mitochondrial proton/calcium exchanger protein (Leucine zipper-EF-hand-containing transmembrane protein 1)	LETM1	83,354	LETM1 family	Cell interaction and communication	N/A	N/A
311	K0226_HUMAN	Q92622	Run domain Beclin-1-interacting and cysteine-rich domain-containing protein (Rubicon) (Beclin-1 associated RUN domain containing protein) (Baron)	RUBCN	108,622	Unknown	Cellular process (autophagy)	N/A	N/A
312	AFF2_HUMAN	P51816	AF4/FMR2 family member 2 OS=Homo sapiens GN=AFF2 PE=1 SV=4	AFF2	144,771	AF4 family	Cellular process (organ development)	N/A	N/A
313	ZN292_HUMAN	O60281	Zinc finger protein 292 OS=Homo sapiens GN=ZNF292 PE=1 SV=2	ZNF292	304,816	Krueppel C2H2-type zinc-finger protein family	Cellular process (regulation of gene transcription and translation)	N/A	N/A
314	ABCA3_HUMAN	Q99758	ATP-binding cassette sub-family A member 3 OS=Homo sapiens GN=ABCA3 PE=1 SV=2	ABCA3	191,362	ABC transporter superfamily, ABCA family	Cell interaction and communication	N/A	N/A
315	GP171_HUMAN	O14626	Probable G-protein coupled receptor 171 OS=Homo sapiens GN=GPR171 PE=2 SV=1	GPR171	36,754	G-protein coupled receptor 1 family	Signaling pathway (G protein-coupled receptor)	N/A	N/A
316	COJA1_HUMAN	Q14993	Collagen alpha-1(XIX) chain OS=Homo sapiens GN=COL19A1 PE=1 SV=3	COL19A1	115,221	Fibril-associated collagens with interrupted helices (FACIT) family	Structural constituents (extracellular matrix)	N/A	N/A
317	RO60_HUMAN	P10155	60 kDa SS-A/Ro ribonucleoprotein OS=Homo sapiens GN=TROVE2 PE=1 SV=2	RO60	60,671	Ro 60 kDa family	Cellular process (regulation of gene transcription and translation)	N/A	N/A
318	KV401_HUMAN	P06312	Ig kappa chain V-IV region (Fragment) OS=Homo sapiens GN=IGKV4-1 PE=4 SV=1	IGKV4-1	13,380	Unknown	Immune response	N/A	N/A
319	KDM6A_HUMAN	O15550	Lysine-specific demethylase 6A OS=Homo sapiens GN=KDM6A PE=1 SV=2	KDM6A	154,177	UTX family	Cellullar process (cell proliferation and differentiation)	N/A	N/A
320	TNPO2_HUMAN	O14787	Transportin-2 OS=Homo sapiens GN=TNPO2 PE=1 SV=3	TNPO2	101,388	Importin beta family, Importin beta-2 subfamily	Cell interaction and communication	N/A	N/A
321	VGLL4_HUMAN	Q14135	Transcription cofactor vestigial-like protein 4 OS=Homo sapiens GN=VGLL4 PE=1 SV=4	VGLL4	30,948	Vestigial family	Cellular process (regulation of gene transcription and translation)	N/A	N/A
322	FMNL3_HUMAN	Q8IVF7	Formin-like protein 3 OS=Homo sapiens GN=FMNL3 PE=1 SV=3	FMNL3	117,213	Formin homology family	Structural constituents (actomyosin structure)	N/A	N/A
323	ZO1_HUMAN	Q07157	Tight junction protein ZO-1 OS=Homo sapiens GN=TJP1 PE=1 SV=3	TJP1	195,459	MAGUK family	Cell interaction and communication (cell adhesion)	N/A	N/A
324	LPHN1_HUMAN	O94910	Adhesion G protein-coupled receptor L1 (Calcium-independent alpha-latrotoxin receptor 1) (CIRL-1) (Latrophilin-1) (Lectomedin-2)	ADGRL1	162,717	G-protein coupled receptor 2 family, Adhesion G-protein coupled receptor (ADGR) subfamily	Signaling pathway (G protein-coupled receptor)	N/A	N/A
325	SART3_HUMAN	Q15020	Squamous cell carcinoma antigen recognized by T-cells 3 OS=Homo sapiens GN=SART3 PE=1 SV=1	SART3	109,935	Unknown	Cellullar process (cell proliferation and differentiation)	N/A	N/A
326	GNTK_HUMAN	Q5T6J7	Probable gluconokinase OS=Homo sapiens GN=C9orf103 PE=2 SV=1	IDNK	20,578	Gluconokinase GntK/GntV family	Others (D-gluconate catabolic process)	N/A	N/A
327	ITA9_HUMAN	Q13797	Integrin alpha-9 OS=Homo sapiens GN=ITGA9 PE=1 SV=2	ITGA9	114,489	Integrin alpha chain family	Structural constituents (extracellular matrix)	N/A	N/A
328	LMNB2_HUMAN	Q03252	Lamin-B2 OS=Homo sapiens GN=LMNB2 PE=1 SV=3	LMNB2	69,948	Intermediate filament family	Structural constituents (lamin filament structure)	N/A	N/A
329	APBA2_HUMAN	Q99767	Amyloid beta A4 precursor protein-binding family A member 2 OS=Homo sapiens GN=APBA2 PE=1 SV=3	APBA2	82,512	Unknown	Cellular process (organ development)	N/A	N/A
330	FBF1_HUMAN	Q8TES7	Fas-binding factor 1 OS=Homo sapiens GN=FBF1 PE=1 SV=2	FBF1	125,446	Unknown	Structural constituents (celia structure)	N/A	N/A
331	K1731_HUMAN	Q9C0D2	Centrosomal protein of 295 kDa	CEP295	295,176	Unknown	Cellular process (regulation of centriole replication)	N/A	N/A
332	PKHG1_HUMAN	Q9ULL1	Pleckstrin homology domain-containing family G member 1 OS=Homo sapiens GN=PLEKHG1 PE=1 SV=2	PLEKHG1	155,439	Unknown	Others (Rho guanyl-nucleotide exchange factor activity)	N/A	N/A
333	TEX15_HUMAN	Q9BXT5	Testis-expressed sequence 15 protein OS=Homo sapiens GN=TEX15 PE=1 SV=1	TEX15	315,336	TEX15 family	Cellullar process (cell proliferation and differentiation)	N/A	N/A
334	CA113_HUMAN	A4FU49	SH3 domain-containing protein C1orf113 OS=Homo sapiens GN=C1orf113 PE=1 SV=2	SH3D21	70,519	Unknown	Unknown	N/A	N/A
335	ZN646_HUMAN	O15015	Zinc finger protein 646 OS=Homo sapiens GN=ZNF646 PE=2 SV=1	ZNF646	200,825	Krueppel C2H2-type zinc-finger protein family	Cellular process (regulation of gene transcription and translation)	N/A	N/A
336	NAL14_HUMAN	Q86W24	NACHT, LRR and PYD domains-containing protein 14 OS=Homo sapiens GN=NLRP14 PE=2 SV=1	NLRP14	124,733	NLRP family	Cellullar process (cell proliferation and differentiation)	N/A	N/A
337	CSKP_HUMAN	O14936	Peripheral plasma membrane protein CASK OS=Homo sapiens GN=CASK PE=1 SV=3	CASK	105,123	Protein kinase superfamily, CAMK Ser/Thr protein kinase family, CaMK subfamily; MAGUK family	Cell interaction and communication	N/A	N/A
338	MYO3B_HUMAN	Q8WXR4	Myosin-IIIb OS=Homo sapiens GN=MYO3B PE=2 SV=3	MYO3B	151,829	TRAFAC class myosin-kinesin ATPase superfamily, Myosin family; Protein kinase superfamily, STE Ser/Thr protein kinase family	Cellullar process (cell proliferation and differentiation)	N/A	N/A
339	NMDE1_HUMAN	Q12879	Glutamate [NMDA] receptor subunit epsilon-1 OS=Homo sapiens GN=GRIN2A PE=1 SV=1	GRIN2A	165,283	Glutamate-gated ion channel (TC 1.A.10.1) family, NR2A/GRIN2A subfamily	Cell interaction and communication	N/A	N/A
340	CNTP3_HUMAN	Q9BZ76	Contactin-associated protein-like 3 OS=Homo sapiens GN=CNTNAP3 PE=2 SV=3	CNTNAP3	140,690	Neurexin family	Cell interaction and communication (cell adhesion)	N/A	N/A
341	CJ092_HUMAN	Q8IYW2	Cilia- and flagella-associated protein 46 (Tetratricopeptide repeat protein 40)	CFAP46	303,500	CFAP46 family	Structural constituents (celia structure)	N/A	N/A
342	SI1L2_HUMAN	Q9P2F8	Signal-induced proliferation-associated 1-like protein 2 OS=Homo sapiens GN=SIPA1L2 PE=1 SV=2	SIPA1L2	190,438	Unknown	Cell interaction and communication (signal tranduction)	N/A	N/A
343	IREB2_HUMAN	P48200	Iron-responsive element-binding protein 2 OS=Homo sapiens GN=IREB2 PE=1 SV=2	IREB2	105,059	Aconitase/IPM isomerase family	Ion binding and transport (iron)	N/A	N/A
344	PZRN4_HUMAN	Q6ZMN7	PDZ domain-containing RING finger protein 4 OS=Homo sapiens GN=PDZRN4 PE=1 SV=3	PDZRN4	117,103	Unknown	Ion binding and transport (metal)	N/A	N/A
345	EXOC1_HUMAN	Q9NV70	Exocyst complex component 1 OS=Homo sapiens GN=EXOC1 PE=1 SV=4	EXOC1	101,982	SEC3 family	Immune response (response to virus)	N/A	N/A
346	ANS1B_HUMAN	Q7Z6G8	Ankyrin repeat and sterile alpha motif domain-containing protein 1B OS=Homo sapiens GN=ANKS1B PE=1 SV=1	ANKS1B	138,066	Unknown	Signaling pathway (ephrin receptor)	N/A	N/A
347	PLAK_HUMAN	P14923	Junction plakoglobin OS=Homo sapiens GN=JUP PE=1 SV=3	JUP	81,745	Beta-catenin family	Cell interaction and communication (cell adhesion)	N/A	N/A
348	FCN3_HUMAN	O75636	Ficolin-3 OS=Homo sapiens GN=FCN3 PE=1 SV=2	FCN3	32,903	Ficolin lectin family	Immune response (response to virus)	N/A	N/A
349	RIMS2_HUMAN	Q9UQ26	Regulating synaptic membrane exocytosis protein 2 OS=Homo sapiens GN=RIMS2 PE=1 SV=2	RIMS2	160,403	Unknown	Cell interaction and communication (exocytosis)	N/A	N/A
350	SC16B_HUMAN	Q96JE7	Protein transport protein Sec16B OS=Homo sapiens GN=SEC16B PE=1 SV=2	SEC16B	116,604	SEC16 family	Cellular process (autophagy)	N/A	N/A
351	K1239_HUMAN	Q9ULI1	NACHT and WD repeat domain-containing protein 2 (Leucine-rich repeat and WD repeat-containing protein KIAA1239)	NWD2	197,466	Unknown	Unknown	N/A	N/A
352	BSN_HUMAN	Q9UPA5	Protein bassoon OS=Homo sapiens GN=BSN PE=1 SV=4	BSN	416,469	Unknown	Cell interaction and communication (signal tranduction)	N/A	N/A
353	NPHN_HUMAN	O60500	Nephrin OS=Homo sapiens GN=NPHS1 PE=1 SV=1	NPHS1	134,742	Immunoglobulin superfamily	Cell interaction and communication (cell adhesion)	N/A	N/A
354	GLYR1_HUMAN	Q49A26	Putative oxidoreductase GLYR1 OS=Homo sapiens GN=GLYR1 PE=1 SV=3	GLYR1	60,547	HIBADH-related family, NP60 subfamily	Cellular process (regulation of gene transcription and translation)	N/A	N/A
355	NEMO_HUMAN	Q9Y6K9	NF-kappa-B essential modulator OS=Homo sapiens GN=IKBKG PE=1 SV=2	IKBKG	48,198	Unknown	Inflammatory response	N/A	N/A
356	GFPT2_HUMAN	O94808	Glucosamine--fructose-6-phosphate aminotransferase [isomerizing] 2 OS=Homo sapiens GN=GFPT2 PE=1 SV=3	GFPT2	76,931	Unknown	Others (UDP-N-acetylglucosamine metabolic process)	N/A	N/A
357	SRGP1_HUMAN	Q7Z6B7	SLIT-ROBO Rho GTPase-activating protein 1 OS=Homo sapiens GN=SRGAP1 PE=1 SV=1	SRGAP1	124,264	Unknown	Cell interaction and communication (signal tranduction)	N/A	N/A
358	DACT1_HUMAN	Q9NYF0	Dapper homolog 1 OS=Homo sapiens GN=DACT1 PE=2 SV=2	DACT1	90,174	Dapper family	Signaling pathway	N/A	N/A
359	PRAX_HUMAN	Q9BXM0	Periaxin OS=Homo sapiens GN=PRX PE=1 SV=1	PRX	154,905	Periaxin family	Cellular process (regulation of gene transcription and translation)	N/A	N/A
360	EMAL6_HUMAN	Q6ZMW3	Echinoderm microtubule-associated protein-like 6 OS=Homo sapiens GN=EML6 PE=2 SV=2	EML6	217,899	WD repeat EMAP family	Structural constituents (microtubule cytoskeletal structure)	N/A	N/A
361	CLCN3_HUMAN	P51790	H(+)/Cl(-) exchange transporter 3 OS=Homo sapiens GN=CLCN3 PE=1 SV=2	CLCN3	90,966	Chloride channel (TC 2.A.49) family, ClC-3/CLCN3 subfamily	Cell interaction and communication	N/A	N/A
362	GP112_HUMAN	Q8IZF6	Adhesion G-protein coupled receptor G4 (G-protein coupled receptor 112)	ADGRG4	333,368	G-protein coupled receptor 2 family, Adhesion G-protein coupled receptor (ADGR) subfamily	Signaling pathway (G protein-coupled receptor)	N/A	N/A
363	FHL19_HUMAN	P0C7X4	Putative ferritin heavy polypeptide-like 19 OS=Homo sapiens GN=FTHL19 PE=5 SV=1	FTH1P19	22,644	Ferritin family	Ion binding and transport (iron)	N/A	N/A
364	SDCG8_HUMAN	Q86SQ7	Serologically defined colon cancer antigen 8 OS=Homo sapiens GN=SDCCAG8 PE=1 SV=1	SDCCAG8	82,682	Unknown	Cell interaction and communication (cell junction)	N/A	N/A
365	MRCKA_HUMAN	Q5VT25	Serine/threonine-protein kinase MRCK alpha OS=Homo sapiens GN=CDC42BPA PE=1 SV=1	CDC42BPA	197,307	Protein kinase superfamily, AGC Ser/Thr protein kinase family, DMPK subfamily	Structural constituents (actin cytoskeletal structure)	N/A	N/A
366	BTBD3_HUMAN	Q9Y2F9	BTB/POZ domain-containing protein 3 OS=Homo sapiens GN=BTBD3 PE=2 SV=1	BTBD3	58,420	Unknown	Cellular process (organ development)	N/A	N/A
367	SCAR5_HUMAN	Q6ZMJ2	Scavenger receptor class A member 5 OS=Homo sapiens GN=SCARA5 PE=2 SV=1	SCARA5	53,994	SCARA5 family	Cell interaction and communication	N/A	N/A
368	DP13A_HUMAN	Q9UKG1	DCC-interacting protein 13-alpha OS=Homo sapiens GN=APPL1 PE=1 SV=1	APPL1	79,663	Unknown	Immune response	N/A	N/A
369	ERF3B_HUMAN	Q8IYD1	Eukaryotic peptide chain release factor GTP-binding subunit ERF3B OS=Homo sapiens GN=GSPT2 PE=1 SV=2	GSPT2	68,883	TRAFAC class translation factor GTPase superfamily, Classic translation factor GTPase family, ERF3 subfamily	Cellular process (regulation of gene transcription and translation)	N/A	N/A
370	EMIL2_HUMAN	Q9BXX0	EMILIN-2 OS=Homo sapiens GN=EMILIN2 PE=1 SV=2	EMILIN2	115,687	Unknown	Cell interaction and communication (cell adhesion)	N/A	N/A
371	K0100_HUMAN	Q14667	Protein KIAA0100 (Antigen MLAA-22) (Breast cancer-overexpressed gene 1 protein)	KIAA0100	253,700	SABRE family	Unknown	N/A	N/A
372	CUL9_HUMAN	Q8IWT3	Cullin-9 OS=Homo sapiens GN=CUL9 PE=1 SV=2	CUL9	281,229	Cullin family	Protein metabolism (ubiquitin-dependent protein catabolic process)	N/A	N/A
373	KINH_HUMAN	P33176	Kinesin-1 heavy chain OS=Homo sapiens GN=KIF5B PE=1 SV=1	KIF5B	109,685	TRAFAC class myosin-kinesin ATPase superfamily, Kinesin family, Kinesin subfamily	Cell interaction and communication	N/A	N/A
374	ZN587_HUMAN	Q96SQ5	Zinc finger protein 587 OS=Homo sapiens GN=ZNF587 PE=2 SV=1	ZNF587	65,622	Krueppel C2H2-type zinc-finger protein family	Cellular process (regulation of gene transcription and translation)	N/A	N/A
375	EVL_HUMAN	Q9UI08	Ena/VASP-like protein OS=Homo sapiens GN=EVL PE=1 SV=2	EVL	44,620	Ena/VASP family	Structural constituents (actin cytoskeletal structure)	N/A	N/A
376	PPARD_HUMAN	Q03181	Peroxisome proliferator-activated receptor delta OS=Homo sapiens GN=PPARD PE=1 SV=1	PPARD	49,903	Nuclear hormone receptor family, NR1 subfamily	Lipid metabolism	N/A	N/A
377	RUFY3_HUMAN	Q7L099	Protein RUFY3 OS=Homo sapiens GN=RUFY3 PE=1 SV=1	RUFY3	52,965	Unknown	Cell interaction and communication	N/A	N/A
378	ATP9B_HUMAN	O43861	Probable phospholipid-transporting ATPase IIB OS=Homo sapiens GN=ATP9B PE=2 SV=4	ATP9B	129,304	Cation transport ATPase (P-type) (TC 3.A.3) family, Type IV subfamily	Cell interaction and communication (endocytosis)	N/A	N/A
379	ITCH_HUMAN	Q96J02	E3 ubiquitin-protein ligase Itchy homolog OS=Homo sapiens GN=ITCH PE=1 SV=2	ITCH	102,803	Unknown	Cellular process (cell apoptosis)	N/A	N/A
380	TRFL_HUMAN	P02788	Lactotransferrin OS=Homo sapiens GN=LTF PE=1 SV=6	LTF	78,182	Transferrin family	Immune response (response to bacteria, fungi)	N/A	N/A
381	PTPA_HUMAN	Q15257	Serine/threonine-protein phosphatase 2A regulatory subunit B~ OS=Homo sapiens GN=PPP2R4 PE=1 SV=3	PTPA	40,668	PTPA-type PPIase family	Cellular process (cell apoptosis)	N/A	N/A
382	LOXL2_HUMAN	Q9Y4K0	Lysyl oxidase homolog 2 OS=Homo sapiens GN=LOXL2 PE=1 SV=1	LOXL2	86,725	Lysyl oxidase family	Cell interaction and communication (cell adhesion)	N/A	N/A
383	NR2F6_HUMAN	P10588	Nuclear receptor subfamily 2 group F member 6 OS=Homo sapiens GN=NR2F6 PE=1 SV=2	NR2F6	42,979	Nuclear hormone receptor family, NR2 subfamily	Cellular process (organ development)	N/A	N/A
384	GRID1_HUMAN	Q9ULK0	Glutamate receptor delta-1 subunit OS=Homo sapiens GN=GRID1 PE=2 SV=2	GRID1	112,131	Glutamate-gated ion channel (TC 1.A.10.1) family, GRID1 subfamily	Cell interaction and communication (Cell interaction and communication (synaptic transmission))	N/A	N/A
385	FANCG_HUMAN	O15287	Fanconi anemia group G protein OS=Homo sapiens GN=FANCG PE=1 SV=1	FANCG	68,554	Unknown	Others (response to stimuli: DNA damage stimulus)	N/A	N/A
386	PRP31_HUMAN	Q8WWY3	U4/U6 small nuclear ribonucleoprotein Prp31 OS=Homo sapiens GN=PRPF31 PE=1 SV=2	PRPF31	55,456	PRP31 family	Cellular process (mRNA splicing)	N/A	N/A
387	CO2A1_HUMAN	Q9NZJ5	Collagen alpha-1(II) chain OS=Homo sapiens GN=COL2A1 PE=1 SV=3	COL2A1	141,785	Fibrillar collagen family	Structural constituents (extracellular matrix)	N/A	N/A
388	CSKI1_HUMAN	Q8WXD9	Caskin-1 OS=Homo sapiens GN=CASKIN1 PE=1 SV=1	CASKIN1	149,814	Unknown	Cell interaction and communication (signal tranduction)	N/A	N/A
389	AF1L2_HUMAN	Q8N4X5	Actin filament-associated protein 1-like 2 OS=Homo sapiens GN=AFAP1L2 PE=1 SV=1	AFAP1L2	91,300	Unknown	Inflammatory response	N/A	N/A
390	FAT1_HUMAN	Q14517	Protocadherin Fat 1 (Cadherin family member 7) (Cadherin-related tumor suppressor homolog) (Protein fat homolog) [Cleaved into: Protocadherin Fat 1, nuclear form]	FAT1	506,273	Unknown	Cell interaction and communication (cell adhesion)	N/A	N/A
391	SAM9L_HUMAN	Q8IVG5	Sterile alpha motif domain-containing protein 9-like (SAM domain-containing protein 9-like)	SAMD9L	184,533	Unknown	Unknown	N/A	N/A
392	ZNF70_HUMAN	Q9UC06	Zinc finger protein 70 OS=Homo sapiens GN=ZNF70 PE=2 SV=2	ZNF70	50,802	Krueppel C2H2-type zinc-finger protein family	Cellular process (regulation of gene transcription and translation)	N/A	N/A
393	GRM1A_HUMAN	Q96CP6	GRAM domain-containing protein 1A OS=Homo sapiens GN=GRAMD1A PE=1 SV=2	GRAMD1A	80,680	Unknown	Cellular process (autophagy)	N/A	N/A
394	CD20B_HUMAN	Q86Y33	Cell division cycle protein 20 homolog B OS=Homo sapiens GN=CDC20B PE=2 SV=2	CDC20B	57,335	WD repeat CDC20/Fizzy family	Cellular process (cell division)	N/A	N/A
395	QRIC1_HUMAN	Q2TAL8	Glutamine-rich protein 1 OS=Homo sapiens GN=QRICH1 PE=1 SV=1	QRICH1	86,436	Unknown	Unknown	N/A	N/A
396	RXFP2_HUMAN	Q8WXD0	Relaxin receptor 2 OS=Homo sapiens GN=RXFP2 PE=1 SV=1	RXFP2	86,453	G-protein coupled receptor 1 family	Signaling pathway (G protein-coupled receptor)	N/A	N/A
397	CTNL1_HUMAN	Q9UBT7	Alpha-catulin OS=Homo sapiens GN=CTNNAL1 PE=1 SV=2	CTNNAL1	81,896	Vinculin/alpha-catenin family	Cell interaction and communication (cell adhesion)	N/A	N/A
398	ECT2L_HUMAN	Q008S8	Epithelial cell-transforming sequence 2 oncogene-like OS=Homo sapiens GN=ECT2L PE=2 SV=2	ECT2L	104,880	Unknown	Unknown	N/A	N/A
399	ATP7A_HUMAN	Q04656	Copper-transporting ATPase 1 OS=Homo sapiens GN=ATP7A PE=1 SV=3	ATP7A	163,373	Cation transport ATPase (P-type) (TC 3.A.3) family, Type IB subfamily	Others (copper ion metabolism)	N/A	N/A
400	COG5_HUMAN	Q9UP83	Conserved oligomeric Golgi complex subunit 5 OS=Homo sapiens GN=COG5 PE=1 SV=2	COG5	92,743	COG5 family	Cell interaction and communication	N/A	N/A
401	SYT1_HUMAN	P21579	Synaptotagmin-1 OS=Homo sapiens GN=SYT1 PE=1 SV=1	SYT1	47,573	Synaptotagmin family	Cell interaction and communication	N/A	N/A
402	PABP1_HUMAN	P11940	Polyadenylate-binding protein 1 OS=Homo sapiens GN=PABPC1 PE=1 SV=2	PABPC1	70,671	Polyadenylate-binding protein type-1 family	Cellular process (mRNA splicing)	N/A	N/A
403	IQEC1_HUMAN	Q6DN90	IQ motif and SEC7 domain-containing protein 1 OS=Homo sapiens GN=IQSEC1 PE=1 SV=1	IQSEC1	108,314	BRAG family	Structural constituents (actin cytoskeletal structure)	N/A	N/A
404	MP2K6_HUMAN	P52564	Dual specificity mitogen-activated protein kinase kinase 6 OS=Homo sapiens GN=MAP2K6 PE=1 SV=1	MAP2K6	37,492	Protein kinase superfamily, STE Ser/Thr protein kinase family, MAP kinase kinase subfamily	Cellular process (cell apoptosis)	N/A	N/A
405	HPTR_HUMAN	P00739	Haptoglobin-related protein OS=Homo sapiens GN=HPR PE=1 SV=2	HPR	39,030	Peptidase S1 family	Inflammatory response	N/A	N/A
405	POTEF_HUMAN	A5A3E0	POTE ankyrin domain family member F OS=Homo sapiens GN=POTEF PE=1 SV=2	POTEF	121,445	POTE family; Actin family	Cellular process (organ development)	N/A	N/A
407	FETUA_HUMAN	P02765	Alpha-2-HS-glycoprotein OS=Homo sapiens GN=AHSG PE=1 SV=1	AHSG	39,341	Fetuin family	Inflammatory response	N/A	N/A
408	ZDBF2_HUMAN	Q9HCK1	DBF4-type zinc finger-containing protein 2 OS=Homo sapiens GN=ZDBF2 PE=1 SV=3	ZDBF2	265,618	Unknown	Ion binding and transport (zinc)	N/A	N/A
409	APOA_HUMAN	P08519	Apolipoprotein(a) OS=Homo sapiens GN=LPA PE=1 SV=1	LPA	501,319	Peptidase S1 family, Plasminogen subfamily	Lipid metabolism	N/A	N/A
410	APC2_HUMAN	P02655	Apolipoprotein C-II (Apo-CII) (ApoC-II) (Apolipoprotein C2) [Cleaved into: Proapolipoprotein C-II (ProapoC-II)]	APOC2	11,284	Apolipoprotein C2 family	Lipid metabolism	N/A	N/A
411	PK1L2_HUMAN	Q7Z442	Polycystic kidney disease protein 1-like 2 OS=Homo sapiens GN=PKD1L2 PE=1 SV=3	PKD1L2	272,514	Polycystin family	Others (response to stimuli: mechanical stimulus)	N/A	N/A
412	YLPM1_HUMAN	P49750	YLP motif-containing protein 1 OS=Homo sapiens GN=YLPM1 PE=1 SV=3	YLPM1	241,645	Unknown	Cellular process (regulation of telomere maintenance)	N/A	N/A
413	CHSS1_HUMAN	Q86X52	Chondroitin sulfate synthase 1 OS=Homo sapiens GN=CHSY1 PE=1 SV=3	CHSY1	91,784	Chondroitin N-acetylgalactosaminyltransferase family	Cellular process (organ development)	N/A	N/A
414	KDM6B_HUMAN	O15054	Lysine-specific demethylase 6B OS=Homo sapiens GN=KDM6B PE=1 SV=3	KDM6B	176,632	UTX family	Cellular process (organ development)	N/A	N/A
415	LTBP1_HUMAN	Q14766	Latent-transforming growth factor beta-binding protein 1 OS=Homo sapiens GN=LTBP1 PE=1 SV=4	LTBP1	186,796	LTBP family	Cellular process (organ development)	N/A	N/A
416	UACA_HUMAN	Q9BZF9	Uveal autoantigen with coiled-coil domains and ankyrin repeats OS=Homo sapiens GN=UACA PE=1 SV=2	UACA	162,505	Unknown	Cellular process (cell apoptosis)	N/A	N/A
417	WFDC8_HUMAN	Q8IUA0	WAP four-disulfide core domain protein 8 OS=Homo sapiens GN=WFDC8 PE=2 SV=2	WFDC8	27,824	Unknown	Others (serine-type endopeptidase inhibitor activity)	N/A	N/A
418	DEN4C_HUMAN	Q5VZ89	DENN domain-containing protein 4C OS=Homo sapiens GN=DENND4C PE=1 SV=2	DENND4C	212,711	Unknown	Cell interaction and communication (signal tranduction)	N/A	N/A
419	IWS1_HUMAN	Q96ST2	Protein IWS1 homolog OS=Homo sapiens GN=IWS1 PE=1 SV=2	IWS1	91,955	IWS1 family	Cellular process (regulation of gene transcription and translation)	N/A	N/A
420	MBTD1_HUMAN	Q05BQ5	MBT domain-containing protein 1 OS=Homo sapiens GN=MBTD1 PE=1 SV=2	MBTD1	70,547	Unknown	Cellular process (organ development)	N/A	N/A
421	RGS9_HUMAN	O75916	Regulator of G-protein signaling 9 OS=Homo sapiens GN=RGS9 PE=1 SV=1	RGS9	76,966	Unknown	Signaling pathway (G protein-coupled receptor)	N/A	N/A
422	WWP1_HUMAN	Q9H0M0	NEDD4-like E3 ubiquitin-protein ligase WWP1 OS=Homo sapiens GN=WWP1 PE=1 SV=1	WWP1	105,202	Unknown	Cell interaction and communication	N/A	N/A
423	UBP32_HUMAN	Q8NFA0	Ubiquitin carboxyl-terminal hydrolase 32 OS=Homo sapiens GN=USP32 PE=1 SV=1	USP32	181,656	Peptidase C19 family	Protein metabolism (ubiquitin-dependent protein catabolic process)	N/A	N/A
424	4ET_HUMAN	Q9NRA8	Eukaryotic translation initiation factor 4E transporter OS=Homo sapiens GN=EIF4ENIF1 PE=1 SV=2	EIF4ENIF1	108,201	4E-T/EIF4E-T family	Cellular process (mRNA splicing)	N/A	N/A
425	UBR5_HUMAN	O95071	E3 ubiquitin-protein ligase UBR5 OS=Homo sapiens GN=UBR5 PE=1 SV=2	UBR5	309,352	Unknown	Signaling pathway	N/A	N/A
426	BCORL_HUMAN	Q5H9F3	BCL-6 corepressor-like protein 1 OS=Homo sapiens GN=BCORL1 PE=1 SV=1	BCORL1	182,526	BCOR family	Cellular process (cell division)	N/A	N/A
427	NCKP1_HUMAN	Q9Y2A7	Nck-associated protein 1 OS=Homo sapiens GN=NCKAP1 PE=1 SV=1	NCKAP1	128,790	HEM-1/HEM-2 family	Cellular process (organ development)	N/A	N/A
428	DOP1_HUMAN	Q5JWR5	Protein dopey-1 OS=Homo sapiens GN=DOPEY1 PE=1 SV=1	DOP1A	277,355	Dopey family	Cell interaction and communication	N/A	N/A
429	NU205_HUMAN	Q92621	Nuclear pore complex protein Nup205 OS=Homo sapiens GN=NUP205 PE=1 SV=2	NUP205	227,922	NUP186/NUP192/NUP205 family	Cell interaction and communication	N/A	N/A
430	KI13A_HUMAN	Q9H1H9	Kinesin-like protein KIF13A OS=Homo sapiens GN=KIF13A PE=1 SV=2	KIF13A	202,308	TRAFAC class myosin-kinesin ATPase superfamily, Kinesin family	Cellular process (cell division)	N/A	N/A
431	TEN1_HUMAN	Q9UKZ4	Teneurin-1 OS=Homo sapiens GN=ODZ1 PE=1 SV=2	TENM1	305,011	Tenascin family, Teneurin subfamily	Cellular process (organ development)	N/A	N/A
432	FIL1L_HUMAN	Q4L180	Filamin A-interacting protein 1-like OS=Homo sapiens GN=FILIP1L PE=1 SV=2	FILIP1L	130,382	FILIP1 family	Unknown	N/A	N/A
433	COBA1_HUMAN	P12107	Collagen alpha-1(XI) chain OS=Homo sapiens GN=COL11A1 PE=1 SV=4	COL11A1	181,065	Fibrillar collagen family	Structural constituents (extracellular matrix)	N/A	N/A
434	MYT1_HUMAN	Q01538	Myelin transcription factor 1 OS=Homo sapiens GN=MYT1 PE=1 SV=2	MYT1	122,329	MYT1 family	Cellular process (regulation of gene transcription and translation)	N/A	N/A
435	KIF7_HUMAN	Q2M1P5	Kinesin-like protein KIF7 OS=Homo sapiens GN=KIF7 PE=1 SV=2	KIF7	150,587	TRAFAC class myosin-kinesin ATPase superfamily, Kinesin family, KIF27 subfamily	Structural constituents (microtubule cytoskeletal structure)	N/A	N/A
436	SI1L1_HUMAN	O43166	Signal-induced proliferation-associated 1-like protein 1 OS=Homo sapiens GN=SIPA1L1 PE=1 SV=4	SIPA1L1	200,029	Unknown	Others (regulation of GTPase activity)	N/A	N/A
437	CG063_HUMAN	A5D8W1	Uncharacterized protein C7orf63 OS=Homo sapiens GN=C7orf63 PE=2 SV=3	CFAP69	105,883	Unknown	Others (flagellated sperm motility)	N/A	N/A
438	PKHH2_HUMAN	Q8IVE3	Pleckstrin homology domain-containing family H member 2 OS=Homo sapiens GN=PLEKHH2 PE=2 SV=2	PLEKHH2	168,229	Unknown	Unknown	N/A	N/A
439	CCD66_HUMAN	A2RUB6	Coiled-coil domain-containing protein 66 OS=Homo sapiens GN=CCDC66 PE=1 SV=4	CCDC66	109,411	Unknown	Cellular process (organ development)	N/A	N/A
440	TOPB1_HUMAN	Q92547	DNA topoisomerase 2-binding protein 1 OS=Homo sapiens GN=TOPBP1 PE=1 SV=2	TOPBP1	170,679	Unknown	Cell interaction and communication (signal tranduction)	N/A	N/A
441	ATS12_HUMAN	P58397	A disintegrin and metalloproteinase with thrombospondin motifs 12 OS=Homo sapiens GN=ADAMTS12 PE=1 SV=2	ADAMTS12	177,676	Unknown	Cell interaction and communication (cell adhesion)	N/A	N/A
442	UCKL1_HUMAN	Q9NWZ5	Uridine-cytidine kinase-like 1 OS=Homo sapiens GN=UCKL1 PE=1 SV=2	UCKL1	61,141	Uridine kinase family	Unknown	N/A	N/A
443	FREM3_HUMAN	P0C091	FRAS1-related extracellular matrix protein 3 OS=Homo sapiens GN=FREM3 PE=2 SV=1	FREM3	238,179	FRAS1 family	Cell interaction and communication (cell adhesion)	N/A	N/A
444	KGP1_HUMAN	Q13976	cGMP-dependent protein kinase 1 OS=Homo sapiens GN=PRKG1 PE=1 SV=3	PRKG1	76,364	Protein kinase superfamily, AGC Ser/Thr protein kinase family, cGMP subfamily	Signaling pathway	N/A	N/A
445	TRI46_HUMAN	Q7Z4K8	Tripartite motif-containing protein 46 OS=Homo sapiens GN=TRIM46 PE=2 SV=2	TRIM46	83,424	TRIM/RBCC family	Cell interaction and communication (synaptic transmission)	N/A	N/A
446	ZN318_HUMAN	Q5VUA4	Zinc finger protein 318 OS=Homo sapiens GN=ZNF318 PE=1 SV=2	ZNF318	251,112	Unknown	Cellular process (regulation of gene transcription and translation)	N/A	N/A
447	INSR_HUMAN	P06213	Insulin receptor OS=Homo sapiens GN=INSR PE=1 SV=3	INSR	156,333	Protein kinase superfamily, Tyr protein kinase family, Insulin receptor subfamily	Signaling pathway (MAPK)	N/A	N/A
448	TET2_HUMAN	Q6N021	Probable methylcytosine dioxygenase TET2 OS=Homo sapiens GN=TET2 PE=1 SV=3	TET2	223,811	TET family	Cellular process (regulation of gene transcription and translation)	N/A	N/A
449	ARI4A_HUMAN	P29374	AT-rich interactive domain-containing protein 4A OS=Homo sapiens GN=ARID4A PE=1 SV=3	ARID4A	142,752	Unknown	Cellular process (regulation of gene transcription and translation)	N/A	N/A
450	PTC2_HUMAN	Q9Y6C5	Protein patched homolog 2 OS=Homo sapiens GN=PTCH2 PE=2 SV=2	PTCH2	130,544	Patched family	Cellullar process (cell proliferation and differentiation)	N/A	N/A
451	WDR7_HUMAN	Q9Y4E6	WD repeat-containing protein 7 OS=Homo sapiens GN=WDR7 PE=2 SV=2	WDR7	163,810	Unknown	Cellullar process (cell proliferation and differentiation)	N/A	N/A
452	NOX5_HUMAN	Q96PH1	NADPH oxidase 5 OS=Homo sapiens GN=NOX5 PE=1 SV=1	NOX5	86,439	Unknown	Cellular process (cell apoptosis)	N/A	N/A
453	PLPL8_HUMAN	Q9NP80	Calcium-independent phospholipase A2-gamma OS=Homo sapiens GN=PNPLA8 PE=1 SV=1	PNPLA8	88,477	Unknown	Lipid metabolism	N/A	N/A
454	TTC28_HUMAN	Q96AY4	Tetratricopeptide repeat protein 28 OS=Homo sapiens GN=TTC28 PE=1 SV=4	TTC28	270,884	Unknown	Cellular process (cell division)	N/A	N/A
455	CUL3_HUMAN	Q13618	Cullin-3 OS=Homo sapiens GN=CUL3 PE=1 SV=2	CUL3	88,930	Cullin family	Cellular process (cell division)	N/A	N/A
456	CBLB_HUMAN	Q13191	E3 ubiquitin-protein ligase CBL-B OS=Homo sapiens GN=CBLB PE=1 SV=2	CBLB	109,450	Unknown	Immune response (cell surface receptor)	N/A	N/A
457	CQ066_HUMAN	A2RTY3	Uncharacterized protein C17orf66 OS=Homo sapiens GN=C17orf66 PE=2 SV=2	HEATR9	65,681	Unknown	Cellullar process (cell proliferation and differentiation)	N/A	N/A
458	ZZZ3_HUMAN	Q8IYH5	ZZ-type zinc finger-containing protein 3 OS=Homo sapiens GN=ZZZ3 PE=1 SV=1	ZZZ3	102,023	Unknown	Protein metabolism (histone H4 acetylation)	N/A	N/A
459	P85B_HUMAN	O00459	Phosphatidylinositol 3-kinase regulatory subunit beta OS=Homo sapiens GN=PIK3R2 PE=1 SV=1	PIK3R2	81,545	PI3K p85 subunit family	Glucose metabolism	N/A	N/A
460	F161B_HUMAN	Q96MY7	Protein FAM161B OS=Homo sapiens GN=FAM161B PE=2 SV=2	FAM161B	73,647	FAM161 family	Structural constituents (celia structure)	N/A	N/A
461	ARI5A_HUMAN	Q03989	AT-rich interactive domain-containing protein 5A OS=Homo sapiens GN=ARID5A PE=2 SV=2	ARID5A	64,074	Unknown	Cellular process (regulation of gene transcription and translation)	N/A	N/A
462	ANKZ1_HUMAN	Q9H8Y5	Ankyrin repeat and zinc finger domain-containing protein 1 OS=Homo sapiens GN=ANKZF1 PE=1 SV=1	ANKZF1	80,927	ANKZF1/VMS1 family	Protein metabolism (ubiquitin-dependent protein catabolic process)	N/A	N/A
463	TXLNG_HUMAN	Q9NUQ3	Gamma-taxilin OS=Homo sapiens GN=TXLNG PE=1 SV=2	TXLNG	60,586	Taxilin family	Cellular process (organ development)	N/A	N/A
464	YD026_HUMAN	Q6ZMT9	Putative death domain-containing protein FLJ16686 OS=Homo sapiens PE=2 SV=2	DTHD1	88,329	Unknown	Cell interaction and communication (signal tranduction)	N/A	N/A
465	US6NL_HUMAN	Q92738	USP6 N-terminal-like protein OS=Homo sapiens GN=USP6NL PE=1 SV=3	USP6NL	94,104	Unknown	Cell interaction and communication	N/A	N/A
466	RLF_HUMAN	Q13129	Zinc finger protein Rlf OS=Homo sapiens GN=RLF PE=1 SV=2	RLF	217,953	Krueppel C2H2-type zinc-finger protein family	Cellular process (regulation of gene transcription and translation)	N/A	N/A
467	PTCD3_HUMAN	Q96EY7	Pentatricopeptide repeat-containing protein 3, mitochondrial OS=Homo sapiens GN=PTCD3 PE=1 SV=3	PTCD3	78,550	Mitochondrion-specific ribosomal protein mS39 family	Cellular process (regulation of gene transcription and translation)	N/A	N/A
468	CB016_HUMAN	Q68DN1	Uncharacterized protein C2orf16 OS=Homo sapiens GN=C2orf16 PE=1 SV=2	C2orf16	224,321	Unknown	Unknown	N/A	N/A
469	SHAN3_HUMAN	Q9BYB0	SH3 and multiple ankyrin repeat domains protein 3 OS=Homo sapiens GN=SHANK3 PE=1 SV=2	SHANK3	184,667	Unknown	Cellular process (organ development)	N/A	N/A
470	IKKA_HUMAN	O15111	Inhibitor of nuclear factor kappa-B kinase subunit alpha OS=Homo sapiens GN=CHUK PE=1 SV=1	CHUK	84,640	Protein kinase superfamily, Ser/Thr protein kinase family, I-kappa-B kinase subfamily	Inflammatory response	N/A	N/A
471	CAMP1_HUMAN	Q5T5Y3	Calmodulin-regulated spectrin-associated protein 1 OS=Homo sapiens GN=CAMSAP1 PE=1 SV=2	CAMSAP1	177,972	CAMSAP1 family	Structural constituents (microtubule cytoskeletal structure)	N/A	N/A
472	TBCEL_HUMAN	Q5QJ74	Tubulin-specific chaperone cofactor E-like protein OS=Homo sapiens GN=TBCEL PE=2 SV=2	TBCEL	48,195	Unknown	Structural constituents (microtubule cytoskeletal structure)	N/A	N/A
473	FRM4A_HUMAN	Q9P2Q2	FERM domain-containing protein 4A OS=Homo sapiens GN=FRMD4A PE=1 SV=3	FRMD4A	115,458	Unknown	Protein metabolism (regulation of protein secretion)	N/A	N/A
474	JARD2_HUMAN	Q92833	Protein Jumonji OS=Homo sapiens GN=JARID2 PE=1 SV=2	JARID2	138,734	Unknown	Cellular process (organ development)	N/A	N/A
475	SC11B_HUMAN	P0C7V7	Putative signal peptidase complex catalytic subunit SEC11B OS=Homo sapiens GN=SEC11B PE=5 SV=1	SEC11B	19,160	Peptidase S26B family	Cell interaction and communication (signal tranduction)	N/A	N/A
476	CERK1_HUMAN	Q8TCT0	Ceramide kinase OS=Homo sapiens GN=CERK PE=1 SV=1	CERK	59,977	Unknown	Inflammatory response (ceramide/glycosphingolipid metabolic process)	N/A	N/A
477	GP177_HUMAN	Q5T9L3	Integral membrane protein GPR177 OS=Homo sapiens GN=GPR177 PE=2 SV=2	WLS	62,253	Wntless family	Cellular process (organ development)	N/A	N/A
478	PB1_HUMAN	Q86U86	Protein polybromo-1 OS=Homo sapiens GN=PBRM1 PE=1 SV=1	PBRM1	192,948	Unknown	Cellular process (cell division)	N/A	N/A
479	TNR1A_HUMAN	P19438	Tumor necrosis factor receptor superfamily member 1A OS=Homo sapiens GN=TNFRSF1A PE=1 SV=1	TNFRSF1A	50,495	Unknown	Inflammatory response	N/A	N/A
480	GLIS2_HUMAN	Q9BZE0	Zinc finger protein GLIS2 OS=Homo sapiens GN=GLIS2 PE=1 SV=1	GLIS2	55,689	GLI C2H2-type zinc-finger protein family	Cellular process (regulation of gene transcription and translation)	N/A	N/A
481	TRXR3_HUMAN	Q86VQ6	Thioredoxin reductase 3 OS=Homo sapiens GN=TXNRD3 PE=1 SV=2	TXNRD3	70,683	Class-I pyridine nucleotide-disulfide oxidoreductase family	Cellullar process (cell proliferation and differentiation)	N/A	N/A
482	RCCD1_HUMAN	A6NED2	RCC1 domain-containing protein 1 OS=Homo sapiens GN=RCCD1 PE=1 SV=1	RCCD1	40,079	Unknown	Cellular process (cell division)	N/A	N/A
483	E41L5_HUMAN	Q9HCM4	Band 4.1-like protein 5 OS=Homo sapiens GN=EPB41L5 PE=1 SV=3	EPB41L5	81,856	Unknown	Structural constituents (actomyosin structure)	N/A	N/A
484	TTC4_HUMAN	O95801	Tetratricopeptide repeat protein 4 OS=Homo sapiens GN=TTC4 PE=1 SV=3	TTC4	44,679	TTC4 family	Immune response (response to virus)	N/A	N/A
485	HEAT4_HUMAN	Q86WZ0	HEAT repeat-containing protein 4 OS=Homo sapiens GN=HEATR4 PE=1 SV=1	HEATR4	117,175	Unknown	Protein metabolism (peptidyl-lysine modification to peptidyl-hypusine)	N/A	N/A
486	MCM4_HUMAN	P33991	DNA replication licensing factor MCM4 OS=Homo sapiens GN=MCM4 PE=1 SV=5	MCM4	96,558	MCM family	Cellular process (cell division)	N/A	N/A
487	ZBT48_HUMAN	P10074	Zinc finger and BTB domain-containing protein 48 OS=Homo sapiens GN=ZBTB48 PE=1 SV=2	ZBTB48	77,054	Krueppel C2H2-type zinc-finger protein family	Cellular process (regulation of gene transcription and translation)	N/A	N/A
488	DD11L_HUMAN	A8MPP1	Putative ATP-dependent RNA helicase DDX11-like protein OS=Homo sapiens PE=1 SV=1	DDX11L8	101,811	DEAD box helicase family, DEAH subfamily, DDX11/CHL1 sub-subfamily	Others (nucleobase-containing compound metabolic process)	N/A	N/A
489	SIM1_HUMAN	P81133	Single-minded homolog 1 OS=Homo sapiens GN=SIM1 PE=2 SV=2	SIM1	85,515	Unknown	Cellular process (cell division)	N/A	N/A
490	TPR_HUMAN	P12270	Nucleoprotein TPR OS=Homo sapiens GN=TPR PE=1 SV=3	TPR	267,293	TPR family	Cellular process (cell division)	N/A	N/A
491	Z585A_HUMAN	Q6P3V2	Zinc finger protein 585A OS=Homo sapiens GN=ZNF585A PE=1 SV=2	ZNF585A	87,974	Krueppel C2H2-type zinc-finger protein family	Cellular process (regulation of gene transcription and translation)	N/A	N/A
492	RBM20_HUMAN	Q5T481	Probable RNA-binding protein 20 OS=Homo sapiens GN=RBM20 PE=1 SV=2	RBM20	134,357	Unknown	Cellular process (mRNA splicing)	N/A	N/A
493	DEP1A_HUMAN	Q5TB30	DEP domain-containing protein 1A OS=Homo sapiens GN=DEPDC1A PE=1 SV=1	DEPDC1	92,960	Unknown	Cell interaction and communication	N/A	N/A
494	ZN827_HUMAN	Q17R98	Zinc finger protein 827 OS=Homo sapiens GN=ZNF827 PE=2 SV=1	ZNF827	119,165	Krueppel C2H2-type zinc-finger protein family	Cellular process (regulation of gene transcription and translation)	N/A	N/A
495	PKP3_HUMAN	Q9Y446	Plakophilin-3 OS=Homo sapiens GN=PKP3 PE=1 SV=1	PKP3	87,082	Beta-catenin family	Cell interaction and communication (cell adhesion)	N/A	N/A
496	DUS8_HUMAN	Q13202	Dual specificity protein phosphatase 8 OS=Homo sapiens GN=DUSP8 PE=2 SV=2	DUSP8	65,827	Protein-tyrosine phosphatase family, Non-receptor class dual specificity subfamily	Signaling pathway (MAPK)	N/A	N/A
497	MFHA1_HUMAN	Q9Y4C4	Malignant fibrous histiocytoma-amplified sequence 1 OS=Homo sapiens GN=MFHAS1 PE=1 SV=1	MFHAS1	116,950	Unknown	Inflammatory response	N/A	N/A
498	CRDL2_HUMAN	Q6WN34	Chordin-like protein 2 OS=Homo sapiens GN=CHRDL2 PE=1 SV=1	CHRDL2	47,495	Unknown	Cellular process (organ development)	N/A	N/A
499	WDR81_HUMAN	Q562E7	WD repeat-containing protein 81 OS=Homo sapiens GN=WDR81 PE=2 SV=1	WDR81	211,697	WD repeat WDR81 family	Cell interaction and communication	N/A	N/A
500	AT10D_HUMAN	Q9P241	Probable phospholipid-transporting ATPase VD OS=Homo sapiens GN=ATP10D PE=2 SV=2	ATP10D	160,274	Cation transport ATPase (P-type) (TC 3.A.3) family, Type IV subfamily	Cell interaction and communication	N/A	N/A
501	GORL_HUMAN	A0PJM3	Putative exonuclease GOR-like protein OS=Homo sapiens GN=REXO1L2P PE=5 SV=2			Unknown	Unknown	N/A	N/A
502	GLE1_HUMAN	Q53GS7	Nucleoporin GLE1 OS=Homo sapiens GN=GLE1 PE=1 SV=2	GLE1	79,836	GLE1 family	Cellular process (regulation of gene transcription and translation)	N/A	N/A
503	F48B2_HUMAN	P0C7V6	Putative protein FAM48B2 OS=Homo sapiens GN=FAM48B2 PE=5 SV=1	SUPT20HL2	87,541	SPT20 family	Cellular process (regulation of gene transcription and translation)	N/A	N/A
504	SNUT1_HUMAN	O43290	U4/U6.U5 tri-snRNP-associated protein 1 OS=Homo sapiens GN=SART1 PE=1 SV=1	SART1	90,255	SNU66/SART1 family	Cellular process (mRNA splicing)	N/A	N/A
505	ARAP2_HUMAN	Q8WZ64	Arf-GAP with Rho-GAP domain, ANK repeat and PH domain-containing protein 2 OS=Homo sapiens GN=ARAP2 PE=1 SV=2	ARAP2	193,452	Unknown	Cell interaction and communication (signal tranduction)	N/A	N/A
506	RINT1_HUMAN	Q6NUQ1	RAD50-interacting protein 1 OS=Homo sapiens GN=RINT1 PE=1 SV=1	RINT1	90,632	RINT1 family	Cell interaction and communication (signal tranduction)	N/A	N/A
507	IGS22_HUMAN	Q8N9C0	Immunoglobulin superfamily member 22 OS=Homo sapiens GN=IGSF22 PE=2 SV=2	IGSF22	100,400	Unknown	Unknown	N/A	N/A
508	PMS2_HUMAN	P54278	Mismatch repair endonuclease PMS2 OS=Homo sapiens GN=PMS2 PE=1 SV=1	PMS2	95,797	DNA mismatch repair MutL/HexB family	Others (response to stimuli: drug)	N/A	N/A
509	MILK2_HUMAN	Q8IY33	MICAL-like protein 2 OS=Homo sapiens GN=MICALL2 PE=1 SV=1	MICALL2	97,502	Unknown	Cell interaction and communication (cell junction)	N/A	N/A
510	BUB3_HUMAN	O43684	Mitotic checkpoint protein BUB3 OS=Homo sapiens GN=BUB3 PE=1 SV=1	BUB3	37,155	WD repeat BUB3 family	Others (nucleobase-containing compound metabolic process)	N/A	N/A
511	NSMA3_HUMAN	Q9NXE4	Sphingomyelin phosphodiesterase 4 OS=Homo sapiens GN=SMPD4 PE=1 SV=2	SMPD4	97,810	Unknown	Inflammatory response (ceramide/glycosphingolipid metabolic process)	N/A	N/A
512	TEX2_HUMAN	Q8IWB9	Testis-expressed sequence 2 protein OS=Homo sapiens GN=TEX2 PE=1 SV=2	TEX2	125,303	Unknown	Inflammatory response (ceramide/glycosphingolipid metabolic process)	N/A	N/A
513	HKDC1_HUMAN	Q2TB90	Putative hexokinase HKDC1 OS=Homo sapiens GN=HKDC1 PE=2 SV=2	HKDC1	102,545	Hexokinase family	Glucose metabolism	N/A	N/A
514	MCM8_HUMAN	Q9UJA3	DNA replication licensing factor MCM8 OS=Homo sapiens GN=MCM8 PE=1 SV=2	MCM8	93,697	MCM family	Cellular process (cell division)	N/A	N/A
515	TTBK1_HUMAN	Q5TCY1	Tau-tubulin kinase 1 OS=Homo sapiens GN=TTBK1 PE=1 SV=2	TTBK1	142,737	Protein kinase superfamily, CK1 Ser/Thr protein kinase family	Cellular process (regulation of gene transcription and translation)	N/A	N/A
516	KBTB7_HUMAN	Q8WVZ9	Kelch repeat and BTB domain-containing protein 7 OS=Homo sapiens GN=KBTBD7 PE=2 SV=1	KBTBD7	77,163	Unknown	Cellular process (regulation of gene transcription and translation)	N/A	N/A
517	GBA2_HUMAN	Q9HCG7	Non-lysosomal glucosylceramidase OS=Homo sapiens GN=GBA2 PE=1 SV=2	GBA2	104,649	Non-lysosomal glucosylceramidase family	Lipid metabolism	N/A	N/A
518	DGKA_HUMAN	P23743	Diacylglycerol kinase alpha OS=Homo sapiens GN=DGKA PE=1 SV=3	DGKA	82,630	Eukaryotic diacylglycerol kinase family	Inflammatory response (diacylglycerol metabolic process)	N/A	N/A
519	WDR67_HUMAN	Q96DN5	WD repeat-containing protein 67 OS=Homo sapiens GN=WDR67 PE=2 SV=2	TBC1D31	124,189	Unknown	Unknown	N/A	N/A
520	CA167_HUMAN	Q5SNV9	Uncharacterized protein C1orf167 OS=Homo sapiens GN=C1orf167 PE=2 SV=2	C1orf167	162,423	Unknown	Unknown	N/A	N/A
521	REXO1_HUMAN	Q8N1G1	RNA exonuclease 1 homolog OS=Homo sapiens GN=REXO1 PE=1 SV=2	REXO1	131,510	REXO1/REXO3 family	Unknown	N/A	N/A
522	GP125_HUMAN	Q8IWK6	Adhesion G protein-coupled receptor A3 (G-protein coupled receptor 125)	ADGRA3	146,151	G-protein coupled receptor 2 family, Adhesion G-protein coupled receptor (ADGR) subfamily	Signaling pathway (G protein-coupled receptor)	N/A	N/A

## Sheet: After 204 proteins
	Accession number							Fold change
	Swiss-Prot	Uniprot	Protein name	Encoding gene	Mass (Dalton)	Protein family	Protein function	mean	S.D.
8	ACTC_HUMAN	P27169	Actin, alpha cardiac muscle 1 OS=Homo sapiens GN=ACTC1 PE=1 SV=1	ACTC1	42,019	Actin family	Structural constituents (actin cytoskeletal structure)	N/A	N/A
9	PON1_HUMAN	Q92608	Serum paraoxonase/arylesterase 1 OS=Homo sapiens GN=PON1 PE=1 SV=2	PON1	39,731	Paraoxonase family	Lipid metabolism	N/A	N/A
10	DOCK2_HUMAN	Q6F5E8	Dedicator of cytokinesis protein 2 OS=Homo sapiens GN=DOCK2 PE=1 SV=2	DOCK2	211,948	DOCK family	Immune response	N/A	N/A
11	LR16C_HUMAN	Q96HN2	Leucine-rich repeat-containing protein 16C OS=Homo sapiens GN=RLTPR PE=1 SV=2	CARMIL2	154,689	CARMIL family	Structural constituents (actin cytoskeletal structure)	N/A	N/A
12	SAHH3_HUMAN	Q71F56	Putative adenosylhomocysteinase 3 OS=Homo sapiens GN=AHCYL2 PE=1 SV=1	AHCYL2	66,721	Adenosylhomocysteinase family	Others (one-carbon metabolic process)	N/A	N/A
13	MD13L_HUMAN	Q2M385	Mediator of RNA polymerase II transcription subunit 13-like OS=Homo sapiens GN=MED13L PE=1 SV=1	MED13L	242,602	Mediator complex subunit 13 family	Cellular process (regulation of gene transcription and translation)	N/A	N/A
14	MPEG1_HUMAN	Q15468	Macrophage-expressed gene 1 protein OS=Homo sapiens GN=MPEG1 PE=2 SV=1	MPEG1	78,587	MPEG1 family	Immune response (response to bacteria)	N/A	N/A
15	STIL_HUMAN	P01594	SCL-interrupting locus protein OS=Homo sapiens GN=STIL PE=1 SV=2	STIL	142,955	Unknown	Cellular process (organ development)	N/A	N/A
16	KV102_HUMAN	P49790	Ig kappa chain V-I region AU OS=Homo sapiens PE=1 SV=1	IGKV1-33	12,848	Unknown	Immune response	N/A	N/A
17	NU153_HUMAN	Q9NQ75	Nuclear pore complex protein Nup153 OS=Homo sapiens GN=NUP153 PE=1 SV=2	NUP153	153,938	NUP153 family	Cell interaction and communication	N/A	N/A
18	CASS4_HUMAN	Q9H165	Cas scaffolding protein family member 4 OS=Homo sapiens GN=CASS4 PE=1 SV=2	CASS4	87,144	CAS family	Cell interaction and communication (cell adhesion)	N/A	N/A
19	BC11A_HUMAN	O94875	B-cell lymphoma/leukemia 11A OS=Homo sapiens GN=BCL11A PE=1 SV=2	BCL11A	91,197	Unknown	Cellular process (organ development)	N/A	N/A
20	SRBS2_HUMAN	Q9NT68	Sorbin and SH3 domain-containing protein 2 OS=Homo sapiens GN=SORBS2 PE=1 SV=3	SORBS2	124,108	Unknown	Structural constituents (actin cytoskeletal structure)	N/A	N/A
21	TEN2_HUMAN	Q8NET4	Teneurin-2 OS=Homo sapiens GN=ODZ2 PE=1 SV=3	TENM2	307,787	Tenascin family, Teneurin subfamily	Cell interaction and communication (cell adhesion)	N/A	N/A
22	RGAG1_HUMAN	Q9HAU5	Retrotransposon gag domain-containing protein 1 OS=Homo sapiens GN=RGAG1 PE=1 SV=1	RTL9	144,280	Unknown	Unknown	N/A	N/A
23	RENT2_HUMAN	Q70CQ4	Regulator of nonsense transcripts 2 OS=Homo sapiens GN=UPF2 PE=1 SV=1	UPF2	147,810	Unknown	Cellular process (organ development)	N/A	N/A
24	UBP31_HUMAN	Q5HYW2	Ubiquitin carboxyl-terminal hydrolase 31 OS=Homo sapiens GN=USP31 PE=1 SV=2	USP31	146,651	Peptidase C19 family	Protein metabolism (ubiquitin-dependent protein catabolic process)	N/A	N/A
25	NHSL2_HUMAN	Q9BX84	NHS-like protein 2 OS=Homo sapiens GN=NHSL2 PE=2 SV=1	NHSL2	133,286	NHS family	Cellullar process (cell proliferation and differentiation)	N/A	N/A
26	TRPM6_HUMAN	P29597	Transient receptor potential cation channel subfamily M member 6 OS=Homo sapiens GN=TRPM6 PE=1 SV=2	TRPM6	231,708	Protein kinase superfamily, Alpha-type protein kinase family, ALPK subfamily; Transient receptor (TC 1.A.4) family, LTrpC subfamily, TRPM6 sub-subfamily	Cell interaction and communication	N/A	N/A
27	TYK2_HUMAN	Q96NH3	Non-receptor tyrosine-protein kinase TYK2 OS=Homo sapiens GN=TYK2 PE=1 SV=3	TYK2	133,650	Protein kinase superfamily, Tyr protein kinase family, JAK subfamily	Signaling pathway (cytokines)	N/A	N/A
28	CF170_HUMAN	Q149M9	Uncharacterized protein C6orf170 OS=Homo sapiens GN=C6orf170 PE=2 SV=3	TBC1D32	144,756	Unknown	Cellular process (organ development)	N/A	N/A
29	NWD1_HUMAN	Q99707	NACHT and WD repeat domain-containing protein 1 OS=Homo sapiens GN=NWD1 PE=2 SV=2	NWD1	174,552	Unknown	Inflammatory response	N/A	N/A
30	METH_HUMAN	Q6YHU6	Methionine synthase OS=Homo sapiens GN=MTR PE=1 SV=2	MTR	140,527	Vitamin-B12 dependent methionine synthase family	Cellular process (organ development)	N/A	N/A
31	THADA_HUMAN	O15553	Thyroid adenoma-associated protein OS=Homo sapiens GN=THADA PE=1 SV=1	THADA	219,607	THADA family	Lipid metabolism	N/A	N/A
32	MEFV_HUMAN	Q13489	Pyrin OS=Homo sapiens GN=MEFV PE=1 SV=1	MEFV	86,444	Unknown	Inflammatory response	N/A	N/A
33	BIRC3_HUMAN	Q9P2E2	Baculoviral IAP repeat-containing protein 3 OS=Homo sapiens GN=BIRC3 PE=1 SV=2	BIRC3	68,372	IAP family	Signaling pathway (NF-kB)	N/A	N/A
34	KIF17_HUMAN	Q9P2N2	Kinesin-like protein KIF17 OS=Homo sapiens GN=KIF17 PE=1 SV=2	KIF17	115,068	TRAFAC class myosin-kinesin ATPase superfamily, Kinesin family	Cell interaction and communication	N/A	N/A
35	RHG28_HUMAN	Q5JPB2	Rho GTPase-activating protein 28 OS=Homo sapiens GN=ARHGAP28 PE=2 SV=2	ARHGAP28	82,060	Unknown	Structural constituents (actin cytoskeletal structure)	N/A	N/A
36	ZN831_HUMAN	A0A0C4DH32	Zinc finger protein 831 OS=Homo sapiens GN=ZNF831 PE=2 SV=4	ZNF831	177,949	Unknown	Ion binding and transport (metal)	N/A	N/A
37	HV320_HUMAN	O15439	Ig heavy chain V-III region GAL OS=Homo sapiens PE=1 SV=1	IGHV3-20	12,673	Unknown	Immune response	N/A	N/A
38	MRP4_HUMAN	Q5T4T6	Multidrug resistance-associated protein 4 OS=Homo sapiens GN=ABCC4 PE=1 SV=3	ABCC4	149,527	ABC transporter superfamily, ABCC family, Conjugate transporter (TC 3.A.1.208) subfamily	Cell interaction and communication	N/A	N/A
39	SYC2L_HUMAN	Q96RY7	Synaptonemal complex protein 2-like OS=Homo sapiens GN=SYCP2L PE=1 SV=2	SYCP2L	93,599	SYCP2 family	Cellular process (cell division)	N/A	N/A
40	IF140_HUMAN	Q5VYP0	Intraflagellar transport protein 140 homolog OS=Homo sapiens GN=IFT140 PE=1 SV=1	IFT140	165,193	Unknown	Cellular process (organ development)	N/A	N/A
41	F75A3_HUMAN	Q2TBE0	Protein FAM75A3 OS=Homo sapiens GN=FAM75A3 PE=2 SV=1	SPATA31A3	148,706	SPATA31 family	Cellullar process (cell proliferation and differentiation)	N/A	N/A
42	C19L2_HUMAN	P01042	CWF19-like protein 2 OS=Homo sapiens GN=CWF19L2 PE=1 SV=3	CWF19L2	103,787	CWF19 family	Cellular process (mRNA splicing)	N/A	N/A
43	KNG1_HUMAN	Q9NZB2	Kininogen-1 OS=Homo sapiens GN=KNG1 PE=1 SV=2	KNG1	71,957	Unknown	Immune response	N/A	N/A
44	F120A_HUMAN	P52179	Constitutive coactivator of PPAR-gamma-like protein 1 OS=Homo sapiens GN=FAM120A PE=1 SV=2	FAM120A	121,888	Constitutive coactivator of PPAR-gamma family	Unknown	N/A	N/A
45	MYOM1_HUMAN	Q8IW75	Myomesin-1 OS=Homo sapiens GN=MYOM1 PE=1 SV=2	MYOM1	187,627	Unknown	Cellular process (organ development)	N/A	N/A
46	SPA12_HUMAN	Q502W6	Serpin A12 OS=Homo sapiens GN=SERPINA12 PE=2 SV=1	SERPINA12	47,175	Serpin family	Lipid metabolism	N/A	N/A
47	VWA3B_HUMAN	Q9UBW7	von Willebrand factor A domain-containing protein 3B OS=Homo sapiens GN=VWA3B PE=2 SV=2	VWA3B	145,748	Unknown	Unknown	N/A	N/A
48	ZMYM2_HUMAN	Q9UMD9	Zinc finger MYM-type protein 2 OS=Homo sapiens GN=ZMYM2 PE=1 SV=1	ZMYM2	154,911	Unknown	Ion binding and transport (zinc)	N/A	N/A
49	COHA1_HUMAN	Q8TE56	Collagen alpha-1(XVII) chain OS=Homo sapiens GN=COL17A1 PE=1 SV=3	COL17A1	150,419	Unknown	Structural constituents (extracellular matrix)	N/A	N/A
50	ATS17_HUMAN	Q8IWE5	A disintegrin and metalloproteinase with thrombospondin motifs 17 OS=Homo sapiens GN=ADAMTS17 PE=2 SV=1	ADAMTS17	121,127	Unknown	Structural constituents (extracellular matrix)	N/A	N/A
51	PKHM2_HUMAN	P32314	Pleckstrin homology domain-containing family M member 2 OS=Homo sapiens GN=PLEKHM2 PE=1 SV=2	PLEKHM2	112,780	Unknown	Protein metabolism (protein localization)	N/A	N/A
52	FOXN2_HUMAN	Q9P243	Forkhead box protein N2 OS=Homo sapiens GN=FOXN2 PE=2 SV=3	FOXN2	47,161	Unknown	Cellullar process (cell proliferation and differentiation)	N/A	N/A
53	ZFAT_HUMAN	P29279	Zinc finger protein ZFAT OS=Homo sapiens GN=ZFAT PE=1 SV=2	ZFAT	139,034	Unknown	Cellullar process (cell proliferation and differentiation)	N/A	N/A
54	CTGF_HUMAN	Q8IYE0	Connective tissue growth factor OS=Homo sapiens GN=CTGF PE=1 SV=2	CCN2	38,091	CCN family	Cellular process (organ development)	N/A	N/A
55	CC146_HUMAN	Q5T7N2	Coiled-coil domain-containing protein 146 OS=Homo sapiens GN=CCDC146 PE=2 SV=2	CCDC146	112,806	Unknown	Unknown	N/A	N/A
56	LITD1_HUMAN	Q8NI27	LINE-1 type transposase domain-containing protein 1 OS=Homo sapiens GN=L1TD1 PE=2 SV=1	L1TD1	98,850	Transposase 22 family	Unknown	N/A	N/A
57	THOC2_HUMAN	Q9H6A9	THO complex subunit 2 OS=Homo sapiens GN=THOC2 PE=1 SV=2	THOC2	182,775	THOC2 family	Cellular process (organ development)	N/A	N/A
58	PCX3_HUMAN	Q86VY9	Pecanex-like protein 3 OS=Homo sapiens GN=PCNXL3 PE=1 SV=2	PCNX3	222,039	Pecanex family	Structural constituents (integral component of membrane)	N/A	N/A
59	T200A_HUMAN	P17844	Transmembrane protein 200A OS=Homo sapiens GN=TMEM200A PE=2 SV=1	TMEM200A	54,356	TMEM200 family	Structural constituents (integral component of membrane)	N/A	N/A
60	DDX5_HUMAN	Q86YC3	Probable ATP-dependent RNA helicase DDX5 OS=Homo sapiens GN=DDX5 PE=1 SV=1	DDX5	69,148	DEAD box helicase family, DDX5/DBP2 subfamily	Signaling pathway	N/A	N/A
61	LRC33_HUMAN	O43432	Leucine-rich repeat-containing protein 33 OS=Homo sapiens GN=LRRC33 PE=2 SV=1	NRROS	76,366	LRRC32/LRRC33 family	Immune response	N/A	N/A
62	IF4G3_HUMAN	Q7Z7F7	Eukaryotic translation initiation factor 4 gamma 3 OS=Homo sapiens GN=EIF4G3 PE=1 SV=2	EIF4G3	176,652	Eukaryotic initiation factor 4G family	Cellular process (regulation of gene transcription and translation)	N/A	N/A
63	RM55_HUMAN	Q9NSJ1	39S ribosomal protein L55, mitochondrial OS=Homo sapiens GN=MRPL55 PE=1 SV=1	MRPL55	15,128	Mitochondrion-specific ribosomal protein mL55 family	Cellular process (regulation of gene transcription and translation)	N/A	N/A
64	ZN834_HUMAN	Q9H694	Putative zinc finger protein 834 OS=Homo sapiens GN=ZNF834 PE=5 SV=2	ZNF355P	49,689	Krueppel C2H2-type zinc-finger protein family	Cellular process (regulation of gene transcription and translation)	N/A	N/A
65	BICC1_HUMAN	Q494R0	Protein bicaudal C homolog 1 OS=Homo sapiens GN=BICC1 PE=1 SV=2	BICC1	104,844	BicC family	Cellular process (organ development)	N/A	N/A
66	YP028_HUMAN	Q9BVV6	Putative uncharacterized protein encoded by NCRNA00095 OS=Homo sapiens GN=NCRNA00095 PE=5 SV=1	FBXL19-AS1	13,218	Unknown	Unknown	N/A	N/A
67	K0586_HUMAN	Q7Z4L5	Uncharacterized protein KIAA0586 OS=Homo sapiens GN=KIAA0586 PE=1 SV=2	KIAA0586	169,307	TALPID3 family	Structural constituents (celia structure)	N/A	N/A
68	TT21B_HUMAN	Q9UIF8	Tetratricopeptide repeat protein 21B OS=Homo sapiens GN=TTC21B PE=2 SV=1	TTC21B	150,937	TTC21 family	Structural constituents (celia structure)	N/A	N/A
69	BAZ2B_HUMAN	Q9HBT7	Bromodomain adjacent to zinc finger domain protein 2B OS=Homo sapiens GN=BAZ2B PE=1 SV=3	BAZ2B	240,459	WAL family	Cellular process (regulation of gene transcription and translation)	N/A	N/A
70	ZN287_HUMAN	Q9Y4H2	Zinc finger protein 287 OS=Homo sapiens GN=ZNF287 PE=2 SV=1	ZNF287	88,339	Krueppel C2H2-type zinc-finger protein family	Cellular process (regulation of gene transcription and translation)	N/A	N/A
71	IRS2_HUMAN	P78316	Insulin receptor substrate 2 OS=Homo sapiens GN=IRS2 PE=1 SV=2	IRS2	137,334	Unknown	Glucose metabolism	N/A	N/A
72	NOP14_HUMAN	O00192	Nucleolar protein 14 OS=Homo sapiens GN=NOP14 PE=1 SV=3	NOP14	97,668	NOP14 family	Cellular process (regulation of gene transcription and translation)	N/A	N/A
73	ARVC_HUMAN	O15085	Armadillo repeat protein deleted in velo-cardio-facial syndrome OS=Homo sapiens GN=ARVCF PE=1 SV=1	ARVCF	104,642	Beta-catenin family	Cell interaction and communication	N/A	N/A
74	ARHGB_HUMAN	O94832	Rho guanine nucleotide exchange factor 11 OS=Homo sapiens GN=ARHGEF11 PE=1 SV=1	ARHGEF11	167,704	Unknown	Structural constituents (actin cytoskeletal structure)	N/A	N/A
75	MYO1D_HUMAN	Q9UIC8	Myosin-Id OS=Homo sapiens GN=MYO1D PE=1 SV=2	MYO1D	116,202	TRAFAC class myosin-kinesin ATPase superfamily, Myosin family	Structural constituents (actin cytoskeletal structure)	N/A	N/A
76	LCMT1_HUMAN	Q6P4R8	Leucine carboxyl methyltransferase 1 OS=Homo sapiens GN=LCMT1 PE=1 SV=2	LCMT1	38,379	Methyltransferase superfamily, LCMT family	Cellular process (cell apoptosis)	N/A	N/A
77	NFRKB_HUMAN	Q9UMN6	Nuclear factor related to kappa-B-binding protein OS=Homo sapiens GN=NFRKB PE=1 SV=2	NFRKB	139,001	NFRKB family	Inflammatory response	N/A	N/A
78	MLL4_HUMAN	A6NMS7	Histone-lysine N-methyltransferase MLL4 OS=Homo sapiens GN=WBP7 PE=1 SV=1	KMT2B	293,515	Class V-like SAM-binding methyltransferase superfamily, Histone-lysine methyltransferase family, TRX/MLL subfamily	Cellullar process (cell proliferation and differentiation)	N/A	N/A
79	L37A1_HUMAN	Q14004	Leucine-rich repeat-containing protein 37A OS=Homo sapiens GN=LRRC37A PE=2 SV=2	LRRC37A	188,258	LRRC37A family	Structural constituents (integral component of membrane)	N/A	N/A
80	CDK13_HUMAN	Q9Y644	Cell division protein kinase 13 OS=Homo sapiens GN=CDK13 PE=1 SV=2	CDK13	164,923	Protein kinase superfamily, CMGC Ser/Thr protein kinase family, CDC2/CDKX subfamily	Cellullar process (cell proliferation and differentiation)	N/A	N/A
81	RFNG_HUMAN	Q7Z5M5	Beta-1,3-N-acetylglucosaminyltransferase radical fringe OS=Homo sapiens GN=RFNG PE=2 SV=2	RFNG	36,424	Glycosyltransferase 31 family	Cellullar process (cell proliferation and differentiation)	N/A	N/A
82	TMC3_HUMAN	Q9Y2G9	Transmembrane channel-like protein 3 OS=Homo sapiens GN=TMC3 PE=1 SV=2	TMC3	125,685	TMC family	Structural constituents (integral component of membrane)	N/A	N/A
83	SBNO2_HUMAN	Q9HBR0	Protein strawberry notch homolog 2 OS=Homo sapiens GN=SBNO2 PE=2 SV=3	SBNO2	150,275	SBNO family	Cellular process (organ development)	N/A	N/A
84	S38AA_HUMAN	Q58F21	Putative sodium-coupled neutral amino acid transporter 10 OS=Homo sapiens GN=SLC38A10 PE=1 SV=2	SLC38A10	119,762	Amino acid/polyamine transporter 2 family	Cell interaction and communication	N/A	N/A
85	BRDT_HUMAN	Q8IYI8	Bromodomain testis-specific protein OS=Homo sapiens GN=BRDT PE=1 SV=4	BRDT	107,954	Unknown	Cellullar process (cell proliferation and differentiation)	N/A	N/A
86	ZN440_HUMAN	Q5TYW2	Zinc finger protein 440 OS=Homo sapiens GN=ZNF440 PE=2 SV=1	ZNF440	69,106	Krueppel C2H2-type zinc-finger protein family	Cellular process (regulation of gene transcription and translation)	N/A	N/A
87	A20A1_HUMAN	O75110	Ankyrin repeat domain-containing protein 20A1 OS=Homo sapiens GN=ANKRD20A1 PE=1 SV=1	ANKRD20A1	94,048	Unknown	Unknown	N/A	N/A
88	ATP9A_HUMAN	Q07890	Probable phospholipid-transporting ATPase IIA OS=Homo sapiens GN=ATP9A PE=1 SV=3	ATP9A	118,583	Cation transport ATPase (P-type) (TC 3.A.3) family, Type IV subfamily	Cell interaction and communication (endocytosis)	N/A	N/A
89	SOS2_HUMAN	Q9Y2G4	Son of sevenless homolog 2 OS=Homo sapiens GN=SOS2 PE=1 SV=2	SOS2	152,979	Unknown	Signaling pathway (G protein-coupled receptor)	N/A	N/A
90	ANKR6_HUMAN	Q5CZ79	Ankyrin repeat domain-containing protein 6 OS=Homo sapiens GN=ANKRD6 PE=1 SV=2	ANKRD6	79,971	Unknown	Signaling pathway	N/A	N/A
91	AN20B_HUMAN	Q6IQ55	Ankyrin repeat domain-containing protein 20B OS=Homo sapiens GN=ANKRD20B PE=2 SV=2	ANKRD20A8P	93,909	Unknown	Unknown	N/A	N/A
92	TTBK2_HUMAN	Q4AC94	Tau-tubulin kinase 2 OS=Homo sapiens GN=TTBK2 PE=1 SV=2	TTBK2	137,412	Protein kinase superfamily, CK1 Ser/Thr protein kinase family	Cellular process (organ development)	N/A	N/A
93	C2CD3_HUMAN	Q5XXA6	C2 domain-containing protein 3 OS=Homo sapiens GN=C2CD3 PE=1 SV=3	C2CD3	260,389	Unknown	Cellular process (organ development)	N/A	N/A
94	ANO1_HUMAN	Q9H4L5	Anoctamin-1 OS=Homo sapiens GN=ANO1 PE=1 SV=1	ANO1	114,078	Anoctamin family	Cell interaction and communication	N/A	N/A
95	OSBL3_HUMAN	Q08AN1	Oxysterol-binding protein-related protein 3 OS=Homo sapiens GN=OSBPL3 PE=1 SV=1	OSBPL3	101,224	OSBP family	Lipid metabolism	N/A	N/A
96	ZN616_HUMAN	Q9C075	Zinc finger protein 616 OS=Homo sapiens GN=ZNF616 PE=2 SV=2	ZNF616	90,273	Krueppel C2H2-type zinc-finger protein family	Cellular process (regulation of gene transcription and translation)	N/A	N/A
97	K1C23_HUMAN	Q9H6R7	Keratin, type I cytoskeletal 23 OS=Homo sapiens GN=KRT23 PE=1 SV=2	KRT23	48,131	Intermediate filament family	Structural constituents (intermediate filament structure)	N/A	N/A
98	CB044_HUMAN	Q13873	WD repeat-containing protein C2orf44 OS=Homo sapiens GN=C2orf44 PE=1 SV=1	WDCP	79,136	Unknown	Protein metabolism (protein complex oligomerization)	N/A	N/A
99	BMPR2_HUMAN	Q6ZUX3	Bone morphogenetic protein receptor type-2 OS=Homo sapiens GN=BMPR2 PE=1 SV=2	BMPR2	115,201	Protein kinase superfamily, TKL Ser/Thr protein kinase family, TGFB receptor subfamily	Cellular process (organ development)	N/A	N/A
100	F179A_HUMAN	Q13459	Protein FAM179A OS=Homo sapiens GN=FAM179A PE=2 SV=2	TOGARAM2	111,153	Crescerin family	Structural constituents (microtubule cytoskeletal structure)	N/A	N/A
101	MYO9B_HUMAN	P55157	Myosin-IXb OS=Homo sapiens GN=MYO9B PE=1 SV=2	MYO9B	243,401	TRAFAC class myosin-kinesin ATPase superfamily, Myosin family	Structural constituents (actin cytoskeletal structure)	N/A	N/A
102	MTP_HUMAN	Q9C026	Microsomal triglyceride transfer protein large subunit OS=Homo sapiens GN=MTTP PE=1 SV=1	MTTP	99,351	Unknown	Lipid metabolism	N/A	N/A
103	TRIM9_HUMAN	Q16222	Tripartite motif-containing protein 9 OS=Homo sapiens GN=TRIM9 PE=1 SV=1	TRIM9	79,177	TRIM/RBCC family	Cell interaction and communication	N/A	N/A
104	UAP1_HUMAN	Q9UK32	UDP-N-acetylhexosamine pyrophosphorylase OS=Homo sapiens GN=UAP1 PE=1 SV=3	UAP1	58,769	UDPGP type 1 family	Others (UDP-N-acetylglucosamine biosynthetic process)	N/A	N/A
105	KS6A6_HUMAN	Q4V348	Ribosomal protein S6 kinase alpha-6 OS=Homo sapiens GN=RPS6KA6 PE=1 SV=1	RPS6KA6	83,872	Protein kinase superfamily, AGC Ser/Thr protein kinase family, S6 kinase subfamily	Cellular process (organ development)	N/A	N/A
106	Z658B_HUMAN	Q92793	Zinc finger protein 658B OS=Homo sapiens GN=ZNF658B PE=2 SV=1	ZNF658B	94,331	Krueppel C2H2-type zinc-finger protein family	Cellular process (regulation of gene transcription and translation)	N/A	N/A
107	CBP_HUMAN	Q8WX94	CREB-binding protein OS=Homo sapiens GN=CREBBP PE=1 SV=3	CREBBP	265,351	Unknown	Signaling pathway (Notch)	N/A	N/A
108	NALP7_HUMAN	Q3SY89	NACHT, LRR and PYD domains-containing protein 7 OS=Homo sapiens GN=NLRP7 PE=1 SV=1	NLRP7	111,807	NLRP family	Inflammatory response	N/A	N/A
109	EA3L1_HUMAN	Q07889	RNA polymerase II transcription factor SIII subunit A3-like-1 OS=Homo sapiens GN=TCEB3CL PE=2 SV=1	ELOA3BP	59,760	Unknown	Cellular process (regulation of gene transcription and translation)	N/A	N/A
110	SOS1_HUMAN	O43795	Son of sevenless homolog 1 OS=Homo sapiens GN=SOS1 PE=1 SV=1	SOS1	152,464	Unknown	Signaling pathway (G protein-coupled receptor)	N/A	N/A
111	MYO1B_HUMAN	Q9H8G1	Myosin-Ib OS=Homo sapiens GN=MYO1B PE=1 SV=3	MYO1B	131,985	TRAFAC class myosin-kinesin ATPase superfamily, Myosin family	Structural constituents (actin cytoskeletal structure)	N/A	N/A
112	ZN430_HUMAN	Q9BRS2	Zinc finger protein 430 OS=Homo sapiens GN=ZNF430 PE=2 SV=2	ZNF430	66,319	Krueppel C2H2-type zinc-finger protein family	Cellular process (regulation of gene transcription and translation)	N/A	N/A
113	RIOK1_HUMAN	Q08999	Serine/threonine-protein kinase RIO1 OS=Homo sapiens GN=RIOK1 PE=1 SV=2	RIOK1	65,583	Protein kinase superfamily, RIO-type Ser/Thr kinase family	Cellular process (regulation of gene transcription and translation)	N/A	N/A
114	RBL2_HUMAN	P10242	Retinoblastoma-like protein 2 OS=Homo sapiens GN=RBL2 PE=1 SV=3	RBL2	128,367	Retinoblastoma protein (RB) family	Cellular process (cell division)	N/A	N/A
115	MYB_HUMAN	Q6UXX5	Transcriptional activator Myb OS=Homo sapiens GN=MYB PE=1 SV=2	MYB	72,341	Unknown	Cellular process (regulation of gene transcription and translation)	N/A	N/A
116	ITH5L_HUMAN	P49747	Inter-alpha-trypsin inhibitor heavy chain H5-like protein OS=Homo sapiens GN=ITIH5L PE=2 SV=1	ITIH6	143,187	ITIH family	Structural constituents (extracellular matrix)	N/A	N/A
117	DY12L_HUMAN	Q6ZR08	Axonemal dynein heavy chain 12-like protein OS=Homo sapiens GN=DNAH12L PE=1 SV=2	DNAH12	356,942	Dynein heavy chain family	Structural constituents (microtubule cytoskeletal structure)	N/A	N/A
118	ERR1_HUMAN	Q9HCE3	Steroid hormone receptor ERR1 OS=Homo sapiens GN=ESRRA PE=1 SV=3	ESRRA	45,510	Nuclear hormone receptor family, NR3 subfamily	Cellular process (regulation of gene transcription and translation)	N/A	N/A
119	ZN532_HUMAN	Q9BZ68	Zinc finger protein 532 OS=Homo sapiens GN=ZNF532 PE=1 SV=2	ZNF532	141,696	Krueppel C2H2-type zinc-finger protein family	Ion binding and transport (metal)	N/A	N/A
120	FKS43_HUMAN	Q9UQB8	Putative FERM domain-containing protein FKSG43 OS=Homo sapiens GN=FKSG43 PE=5 SV=2	FRMD8P1	41,136	Unknown	Structural constituents (actin cytoskeletal structure)	N/A	N/A
121	BAIP2_HUMAN	Q9P267	Brain-specific angiogenesis inhibitor 1-associated protein 2 OS=Homo sapiens GN=BAIAP2 PE=1 SV=1	BAIAP2	60,868	Unknown	Structural constituents (actin cytoskeletal structure)	N/A	N/A
122	MBD5_HUMAN	Q8NDV3	Methyl-CpG-binding domain protein 5 OS=Homo sapiens GN=MBD5 PE=2 SV=2	MBD5	159,895	Unknown	Glucose metabolism	N/A	N/A
123	SMC1B_HUMAN	Q99460	Structural maintenance of chromosomes protein 1B OS=Homo sapiens GN=SMC1B PE=1 SV=2	SMC1B	143,908	SMC family, SMC1 subfamily	Cellular process (cell division)	N/A	N/A
124	PSMD1_HUMAN	Q13133	26S proteasome non-ATPase regulatory subunit 1 OS=Homo sapiens GN=PSMD1 PE=1 SV=2	PSMD1	105,836	Proteasome subunit S1 family	Signaling pathway	N/A	N/A
125	NR1H3_HUMAN	Q6WKZ4	Oxysterols receptor LXR-alpha OS=Homo sapiens GN=NR1H3 PE=1 SV=2	NR1H3	50,396	Nuclear hormone receptor family, NR1 subfamily	Lipid metabolism	N/A	N/A
126	RFIP1_HUMAN	Q9UPT9	Rab11 family-interacting protein 1 OS=Homo sapiens GN=RAB11FIP1 PE=1 SV=2	RAB11FIP1	137,167	Unknown	Lipid metabolism	N/A	N/A
127	UBP22_HUMAN	P16615	Ubiquitin carboxyl-terminal hydrolase 22 OS=Homo sapiens GN=USP22 PE=1 SV=2	USP22	59,961	Peptidase C19 family, UBP8 subfamily	Cellular process (cell division)	N/A	N/A
128	AT2A2_HUMAN	Q86TI0	Sarcoplasmic/endoplasmic reticulum calcium ATPase 2 OS=Homo sapiens GN=ATP2A2 PE=1 SV=1	ATP2A2	114,757	Cation transport ATPase (P-type) (TC 3.A.3) family, Type IIA subfamily	Cell interaction and communication	N/A	N/A
129	TBCD1_HUMAN	Q15424	TBC1 domain family member 1 OS=Homo sapiens GN=TBC1D1 PE=1 SV=2	TBC1D1	133,084	Unknown	Cell interaction and communication	N/A	N/A
130	SAFB1_HUMAN	P25098	Scaffold attachment factor B1 OS=Homo sapiens GN=SAFB PE=1 SV=4	SAFB	102,642	Unknown	Cellular process (regulation of gene transcription and translation)	N/A	N/A
131	ARBK1_HUMAN	Q9UKZ1	Beta-adrenergic receptor kinase 1 OS=Homo sapiens GN=ADRBK1 PE=1 SV=2	GRK2	79,574	Protein kinase superfamily, AGC Ser/Thr protein kinase family, GPRK subfamily	Signaling pathway (G protein-coupled receptor)	N/A	N/A
132	CB029_HUMAN	O15457	UPF0760 protein C2orf29 OS=Homo sapiens GN=C2orf29 PE=1 SV=1	CNOT11	55,215	CNOT11 family	Cellular process (regulation of gene transcription and translation)	N/A	N/A
133	MSH4_HUMAN	Q4KWH8	MutS protein homolog 4 OS=Homo sapiens GN=MSH4 PE=2 SV=2	MSH4	104,756	DNA mismatch repair MutS family	Cellular process (cell division)	N/A	N/A
134	PLCH1_HUMAN	Q8TD19	1-phosphatidylinositol-4,5-bisphosphate phosphodiesterase eta-1 OS=Homo sapiens GN=PLCH1 PE=1 SV=1	PLCH1	189,223	Unknown	Signaling pathway (phosphatidylinositol)	N/A	N/A
135	NEK9_HUMAN	P54764	Serine/threonine-protein kinase Nek9 OS=Homo sapiens GN=NEK9 PE=1 SV=2	NEK9	107,168	Protein kinase superfamily, NEK Ser/Thr protein kinase family, NIMA subfamily	Cellular process (cell division)	N/A	N/A
136	EPHA4_HUMAN	P12035	Ephrin type-A receptor 4 OS=Homo sapiens GN=EPHA4 PE=1 SV=1	EPHA4	109,860	Protein kinase superfamily, Tyr protein kinase family, Ephrin receptor subfamily	Cellular process (organ development)	N/A	N/A
137	K2C3_HUMAN	Q6P2S7	Keratin, type II cytoskeletal 3 OS=Homo sapiens GN=KRT3 PE=1 SV=2	KRT3	64,417	Intermediate filament family	Structural constituents (intermediate filament structure)	N/A	N/A
138	GNN_HUMAN	Q7Z7J5	Tetratricopeptide repeat protein GNN OS=Homo sapiens GN=GNN PE=2 SV=3	TTC41P	151,684	Unknown	Unknown	N/A	N/A
139	DPPA2_HUMAN	Q6PJP8	Developmental pluripotency-associated protein 2 OS=Homo sapiens GN=DPPA2 PE=2 SV=2	DPPA2	33,784	Unknown	Unknown	N/A	N/A
140	DCR1A_HUMAN	Q70EK8	DNA cross-link repair 1A protein OS=Homo sapiens GN=DCLRE1A PE=1 SV=2	DCLRE1A	116,400	DNA repair metallo-beta-lactamase (DRMBL) family	Cellular process (cell division)	N/A	N/A
141	UBP53_HUMAN	Q8WVV4	Inactive ubiquitin carboxyl-terminal hydrolase 53 OS=Homo sapiens GN=USP53 PE=2 SV=2	USP53	120,806	Peptidase C19 family	Cellular process (cell apoptosis)	N/A	N/A
142	POF1B_HUMAN	O43439	Protein POF1B OS=Homo sapiens GN=POF1B PE=1 SV=2	POF1B	68,065	Unknown	Structural constituents (actin cytoskeletal structure)	N/A	N/A
143	MTG8R_HUMAN	Q96TA2	Protein CBFA2T2 OS=Homo sapiens GN=CBFA2T2 PE=1 SV=1	CBFA2T2	67,133	CBFA2T family	Cellullar process (cell proliferation and differentiation)	N/A	N/A
144	YMEL1_HUMAN	P29122	ATP-dependent metalloprotease YME1L1 OS=Homo sapiens GN=YME1L1 PE=1 SV=2	YME1L1	86,455	AAA ATPase family; Peptidase M41 family	Cellular process (cell apoptosis)	N/A	N/A
145	PCSK6_HUMAN	Q6DT37	Proprotein convertase subtilisin/kexin type 6 OS=Homo sapiens GN=PCSK6 PE=1 SV=1	PCSK6	106,420	Peptidase S8 family	Lipid metabolism	N/A	N/A
146	MRCKG_HUMAN	Q02779	Serine/threonine-protein kinase MRCK gamma OS=Homo sapiens GN=CDC42BPG PE=1 SV=2	CDC42BPG	172,459	Protein kinase superfamily, AGC Ser/Thr protein kinase family, DMPK subfamily	Structural constituents (actin cytoskeletal structure)	N/A	N/A
147	M3K10_HUMAN	Q8WYR1	Mitogen-activated protein kinase kinase kinase 10 OS=Homo sapiens GN=MAP3K10 PE=1 SV=3	MAP3K10	103,694	Protein kinase superfamily, STE Ser/Thr protein kinase family, MAP kinase kinase kinase subfamily	Cellular process (cell apoptosis)	N/A	N/A
148	PI3R5_HUMAN	Q00610	Phosphoinositide 3-kinase regulatory subunit 5 OS=Homo sapiens GN=PIK3R5 PE=1 SV=1	PIK3R5	97,348	Unknown	Signaling pathway (G protein-coupled receptor)	N/A	N/A
149	CLH1_HUMAN	Q8WXS8	Clathrin heavy chain 1 OS=Homo sapiens GN=CLTC PE=1 SV=5	CLTC	191,615	Clathrin heavy chain family	Cellular process (cell division)	N/A	N/A
150	ATS14_HUMAN	O75581	A disintegrin and metalloproteinase with thrombospondin motifs 14 OS=Homo sapiens GN=ADAMTS14 PE=2 SV=1	ADAMTS14	133,888	Unknown	Structural constituents (extracellular matrix)	N/A	N/A
151	LRP6_HUMAN	Q8NDF8	Low-density lipoprotein receptor-related protein 6 OS=Homo sapiens GN=LRP6 PE=1 SV=1	LRP6	180,429	LDLR family	Lipid metabolism	N/A	N/A
152	PAPD5_HUMAN	Q8TEM1	PAP-associated domain-containing protein 5 OS=Homo sapiens GN=PAPD5 PE=1 SV=2	TENT4B	63,267	DNA polymerase type-B-like family	Glucose metabolism	N/A	N/A
153	PO210_HUMAN	Q8TCJ2	Nuclear pore membrane glycoprotein 210 OS=Homo sapiens GN=NUP210 PE=1 SV=3	NUP210	205,111	NUP210 family	Cell interaction and communication	N/A	N/A
154	STT3B_HUMAN	Q9UPZ3	Dolichyl-diphosphooligosaccharide--protein glycosyltransferase subunit STT3B OS=Homo sapiens GN=STT3B PE=1 SV=1	STT3B	93,674	STT3 family	Inflammatory response (unfolded protein response)	N/A	N/A
155	HPS5_HUMAN	Q8WXF1	Hermansky-Pudlak syndrome 5 protein OS=Homo sapiens GN=HPS5 PE=1 SV=2	HPS5	127,449	HPS5 family	Blood coagulation	N/A	N/A
156	PSPC1_HUMAN	P52732	Paraspeckle component 1 OS=Homo sapiens GN=PSPC1 PE=1 SV=1	PSPC1	58,744	PSPC family	Immune response	N/A	N/A
157	KIF11_HUMAN	P22413	Kinesin-like protein KIF11 OS=Homo sapiens GN=KIF11 PE=1 SV=2	KIF11	119,159	TRAFAC class myosin-kinesin ATPase superfamily, Kinesin family, BimC subfamily	Structural constituents (microtubule cytoskeletal structure)	N/A	N/A
158	ENPP1_HUMAN	Q32MH5	Ectonucleotide pyrophosphatase/phosphodiesterase family member 1	ENPP1	104,924	Nucleotide pyrophosphatase/phosphodiesterase family	Structural constituents (integral component of membrane)	N/A	N/A
159	K1370_HUMAN	P69891	Uncharacterized protein KIAA1370 OS=Homo sapiens GN=KIAA1370 PE=2 SV=2	FAM214A	121,670	FAM214 family	Unknown	N/A	N/A
160	HBG1_HUMAN	Q9NXG0	Hemoglobin subunit gamma-1 OS=Homo sapiens GN=HBG1 PE=1 SV=2	HBG1	16,140	Globin family	Blood coagulation	N/A	N/A
161	CNTLN_HUMAN	O95785	Centlein OS=Homo sapiens GN=CNTLN PE=2 SV=4	CNTLN	161,571	Unknown	Protein metabolism (protein localization)	N/A	N/A
162	WIZ_HUMAN	Q14012	Protein Wiz OS=Homo sapiens GN=WIZ PE=1 SV=2	WIZ	178,674	Krueppel C2H2-type zinc-finger protein family	Cellular process (regulation of gene transcription and translation)	N/A	N/A
163	KCC1A_HUMAN	P48634	Calcium/calmodulin-dependent protein kinase type 1 OS=Homo sapiens GN=CAMK1 PE=1 SV=1	CAMK1	41,337	Protein kinase superfamily, CAMK Ser/Thr protein kinase family, CaMK subfamily	Cellullar process (cell proliferation and differentiation)	N/A	N/A
164	BAT2_HUMAN	O00429	Large proline-rich protein BAT2 OS=Homo sapiens GN=BAT2 PE=1 SV=2	PRRC2A	228,863	Unknown	Cellullar process (cell proliferation and differentiation)	N/A	N/A
165	DNM1L_HUMAN	Q9Y2K3	Dynamin-1-like protein OS=Homo sapiens GN=DNM1L PE=1 SV=2	DNM1L	81,877	TRAFAC class dynamin-like GTPase superfamily, Dynamin/Fzo/YdjA family	Cellular process (cell apoptosis)	N/A	N/A
166	MYH15_HUMAN	Q9BPX6	Myosin-15 OS=Homo sapiens GN=MYH15 PE=1 SV=4	MYH15	224,619	TRAFAC class myosin-kinesin ATPase superfamily, Myosin family	Cellular process (organ development)	N/A	N/A
167	CBAA1_HUMAN	O75808	Calcium-binding atopy-related autoantigen 1 OS=Homo sapiens GN=CBARA1 PE=1 SV=1	MICU1	54,351	MICU1 family, MICU1 subfamily	Cell interaction and communication	N/A	N/A
168	CAN15_HUMAN	Q6UW02	Calpain-15 OS=Homo sapiens GN=SOLH PE=1 SV=1	CAPN15	117,314	Peptidase C2 family	Protein metabolism (proteolysis)	N/A	N/A
169	CP20A_HUMAN	A6NMK8	Cytochrome P450 20A1 OS=Homo sapiens GN=CYP20A1 PE=1 SV=1	CYP20A1	52,432	Cytochrome P450 family	Blood coagulation	N/A	N/A
170	YE035_HUMAN	P02458	Uncharacterized protein LOC100131897 OS=Homo sapiens PE=2 SV=1	INSYN2B	59,204	INSYN2 family	Unknown	N/A	N/A
171	LIMA1_HUMAN	Q9UHB6	LIM domain and actin-binding protein 1 OS=Homo sapiens GN=LIMA1 PE=1 SV=1	LIMA1	85,226	Unknown	Structural constituents (actin cytoskeletal structure)	N/A	N/A
172	E2AK3_HUMAN	Q9NXC2	Eukaryotic translation initiation factor 2-alpha kinase 3	EIF2AK3	125,216	Protein kinase superfamily, Ser/Thr protein kinase family, GCN2 subfamily	Inflammatory response (unfolded protein response)	N/A	N/A
173	GFOD1_HUMAN	Q8TDJ6	Glucose-fructose oxidoreductase domain-containing protein 1 OS=Homo sapiens GN=GFOD1 PE=2 SV=1	GFOD1	43,158	Gfo/Idh/MocA family	Others (oxidoreductase activity)	N/A	N/A
174	DMXL2_HUMAN	Q5W111	DmX-like protein 2 OS=Homo sapiens GN=DMXL2 PE=1 SV=1	DMXL2	339,641	Unknown	Others (vacuolar acidification)	N/A	N/A
175	CLLD6_HUMAN	P01764	Chronic lymphocytic leukemia deletion region gene 6 protein OS=Homo sapiens GN=CLLD6 PE=1 SV=2	SPRYD7	21,666	Unknown	Unknown	N/A	N/A
176	HV318_HUMAN	Q14525	Ig heavy chain V-III region TUR OS=Homo sapiens PE=1 SV=1	IGHV3-23	12,582	Unknown	Immune response	N/A	N/A
177	KT33B_HUMAN	O94898	Keratin, type I cuticular Ha3-II OS=Homo sapiens GN=KRT33B PE=1 SV=3	KRT33B	46,214	Intermediate filament family	Structural constituents (intermediate filament structure)	N/A	N/A
178	LRIG2_HUMAN	O14525	Leucine-rich repeats and immunoglobulin-like domains protein 2 OS=Homo sapiens GN=LRIG2 PE=1 SV=3	LRIG2	118,965	Unknown	Protein metabolism (proteolysis)	N/A	N/A
179	ASTN1_HUMAN	Q8WWQ0	Astrotactin-1 OS=Homo sapiens GN=ASTN1 PE=1 SV=3	ASTN1	144,913	Astrotactin family	Cell interaction and communication (cell adhesion)	N/A	N/A
180	PHIP_HUMAN	Q9BXT6	PH-interacting protein OS=Homo sapiens GN=PHIP PE=1 SV=1	PHIP	206,689	Unknown	Signaling pathway (insulin)	N/A	N/A
181	M10L1_HUMAN	O60284	Putative helicase Mov10l1 OS=Homo sapiens GN=MOV10L1 PE=1 SV=1	MOV10L1	135,293	DNA2/NAM7 helicase family, SDE3 subfamily	Cellular process (regulation of gene transcription and translation)	N/A	N/A
182	ST18_HUMAN	Q9BXX2	Suppression of tumorigenicity 18 protein OS=Homo sapiens GN=ST18 PE=1 SV=1	ST18	115,155	MYT1 family	Signaling pathway	N/A	N/A
183	AN30B_HUMAN	Q9ULD9	Ankyrin repeat domain-containing protein 30B OS=Homo sapiens GN=ANKRD30B PE=2 SV=2	ANKRD30B	158,049	Unknown	Unknown	N/A	N/A
184	ZN608_HUMAN	O60294	Zinc finger protein 608 OS=Homo sapiens GN=ZNF608 PE=1 SV=3	ZNF608	162,208	Unknown	Cellular process (regulation of gene transcription and translation)	N/A	N/A
185	LCMT2_HUMAN	Q9Y4C1	Leucine carboxyl methyltransferase 2 OS=Homo sapiens GN=LCMT2 PE=1 SV=3	LCMT2	75,602	Methyltransferase superfamily, LCMT family	Cellular process (regulation of gene transcription and translation)	N/A	N/A
186	KDM3A_HUMAN	Q9H799	Lysine-specific demethylase 3A OS=Homo sapiens GN=KDM3A PE=1 SV=3	KDM3A	147,341	JHDM2 histone demethylase family	Cellular process (regulation of gene transcription and translation)	N/A	N/A
187	YE031_HUMAN	P18564	Transmembrane protein ENSP00000382582 OS=Homo sapiens PE=4 SV=2	CPLANE1	361,746	Unknown	Structural constituents (celia structure)	N/A	N/A
188	ITB6_HUMAN	Q8NHX4	Integrin beta-6 OS=Homo sapiens GN=ITGB6 PE=1 SV=2	ITGB6	85,936	Integrin beta chain family	Cell interaction and communication (cell adhesion)	N/A	N/A
189	SPTA3_HUMAN	Q6DN14	Spermatogenesis-associated protein 3 OS=Homo sapiens GN=SPATA3 PE=2 SV=1	SPATA3	20,901	Unknown	Unknown	N/A	N/A
190	MCTP1_HUMAN	Q5T5C0	Multiple C2 and transmembrane domain-containing protein 1 OS=Homo sapiens GN=MCTP1 PE=2 SV=1	MCTP1	111,624	MCTP family	Cell interaction and communication	N/A	N/A
191	STXB5_HUMAN	Q8NBJ9	Syntaxin-binding protein 5 OS=Homo sapiens GN=STXBP5 PE=1 SV=1	STXBP5	127,573	WD repeat L(2)GL family	Cell interaction and communication (exocytosis)	N/A	N/A
192	SIDT2_HUMAN	Q8IYK2	SID1 transmembrane family member 2 OS=Homo sapiens GN=SIDT2 PE=1 SV=2	SIDT2	94,454	SID1 family	Glucose metabolism	N/A	N/A
193	CC105_HUMAN	Q9Y2G0	Coiled-coil domain-containing protein 105 OS=Homo sapiens GN=CCDC105 PE=2 SV=2	CCDC105	56,909	Unknown	Unknown	N/A	N/A
194	EFR3B_HUMAN	Q9Y4F5	Protein EFR3 homolog B OS=Homo sapiens GN=EFR3B PE=2 SV=2	EFR3B	92,487	EFR3 family	Signaling pathway (phosphatidylinositol)	N/A	N/A
195	K0284_HUMAN	P41439	Protein KIAA0284 OS=Homo sapiens GN=KIAA0284 PE=1 SV=4	CEP170B	171,688	CEP170 family	Unknown	N/A	N/A
196	FOLR3_HUMAN	Q9NXD2	Folate receptor gamma OS=Homo sapiens GN=FOLR3 PE=1 SV=1	FOLR3	27,885	Folate receptor family	Cell interaction and communication (cell adhesion)	N/A	N/A
197	MTMRA_HUMAN	O60391	Myotubularin-related protein 10 OS=Homo sapiens GN=MTMR10 PE=1 SV=3	MTMR10	88,273	Protein-tyrosine phosphatase family, Non-receptor class myotubularin subfamily	Signaling pathway (phosphatidylinositol)	N/A	N/A
198	NMD3B_HUMAN	Q14134	Glutamate [NMDA] receptor subunit 3B OS=Homo sapiens GN=GRIN3B PE=2 SV=2	GRIN3B	112,992	Glutamate-gated ion channel (TC 1.A.10.1) family, NR3B/GRIN3B subfamily	Cell interaction and communication	N/A	N/A
199	TRI29_HUMAN	Q9NWL6	Tripartite motif-containing protein 29 OS=Homo sapiens GN=TRIM29 PE=1 SV=2	TRIM29	65,835	Unknown	Immune response	N/A	N/A
200	ASND1_HUMAN	Q86WI1	Asparagine synthetase domain-containing protein 1 OS=Homo sapiens GN=ASNSD1 PE=2 SV=1	ASNSD1	72,080	Unknown	Protein metabolism (amino acid metabolism)	N/A	N/A
201	PKHL1_HUMAN	Q99424	Fibrocystin-L OS=Homo sapiens GN=PKHD1L1 PE=2 SV=2	PKHD1L1	465,734	Unknown	Immune response	N/A	N/A
202	ACOX2_HUMAN	Q9NZ56	Peroxisomal acyl-coenzyme A oxidase 2 OS=Homo sapiens GN=ACOX2 PE=1 SV=1	ACOX2	76,827	Acyl-CoA oxidase family	Lipid metabolism	N/A	N/A
203	FMN2_HUMAN	O75132	Formin-2 OS=Homo sapiens GN=FMN2 PE=1 SV=4	FMN2	180,106	Formin homology family, Cappuccino subfamily	Cellular process (cell division)	N/A	N/A
204	ZBED4_HUMAN	P23471	Zinc finger BED domain-containing protein 4 OS=Homo sapiens GN=ZBED4 PE=1 SV=1	ZBED4	130,322	Unknown	Cellular process (regulation of gene transcription and translation)	N/A	N/A
205	PTPRZ_HUMAN	P07359	Receptor-type tyrosine-protein phosphatase zeta OS=Homo sapiens GN=PTPRZ1 PE=1 SV=4	PTPRZ1	254,587	Protein-tyrosine phosphatase family, Receptor class 5 subfamily	Cellular process (organ development)	N/A	N/A
206	GP1BA_HUMAN	O60271	Platelet glycoprotein Ib alpha chain OS=Homo sapiens GN=GP1BA PE=1 SV=1	GP1BA	71,540	Unknown	Blood coagulation	N/A	N/A
207	JIP4_HUMAN	P23352	C-Jun-amino-terminal kinase-interacting protein 4 OS=Homo sapiens GN=SPAG9 PE=1 SV=4	SPAG9	146,205	JIP scaffold family	Cellullar process (cell proliferation and differentiation)	N/A	N/A
208	KALM_HUMAN	Q9ULK4	Anosmin-1 OS=Homo sapiens GN=KAL1 PE=1 SV=3	ANOS1	76,112	Unknown	Cellular process (organ development)	N/A	N/A
209	MED23_HUMAN	Q96PE3	Mediator of RNA polymerase II transcription subunit 23 OS=Homo sapiens GN=MED23 PE=1 SV=2	MED23	156,474	Mediator complex subunit 23 family	Cellular process (regulation of gene transcription and translation)	N/A	N/A
210	INP4A_HUMAN		Type I inositol-3,4-bisphosphate 4-phosphatase OS=Homo sapiens GN=INPP4A PE=1 SV=1	INPP4A	109,956	Inositol 3,4-bisphosphate 4-phosphatase family	Others (inositol phosphate metabolic process)	N/A	N/A
211	COMP_HUMAN	P11474	Cartilage oligomeric matrix protein OS=Homo sapiens GN=COMP PE=1 SV=2	COMP	82,860	Thrombospondin family	Inflammatory response (unfolded protein response)	N/A	N/A

## Sheet: Before group protein related DM
			There were 20 proteins which related to DM type 2
	Accession number							Fold change
	Swiss-Prot	Uniprot	Protein name	Encoding gene	Mass (Dalton)	Protein family	Protein function	mean	S.D.
460	P85B_HUMAN	O00459	Phosphatidylinositol 3-kinase regulatory subunit beta OS=Homo sapiens GN=PIK3R2 PE=1 SV=1	PIK3R2	81,545	PI3K p85 subunit family	Glucose metabolism	N/A	N/A	1,3	Type 2 diabetes, insulin resistance, insulin signaling pathway, T cell receptor signaling pathway,Non-alcoholic fatty liver disease, Fluid shear stress and atherosclerosis
448	INSR_HUMAN	P06213	Insulin receptor OS=Homo sapiens GN=INSR PE=1 SV=3	INSR	156,333	Protein kinase superfamily, Tyr protein kinase family, Insulin receptor subfamily	Signaling pathway (MAPK)	N/A	N/A		Type 2 diabetes, insulin resistance, insulin signaling pathway
514	HKDC1_HUMAN	Q2TB90	Putative hexokinase HKDC1 OS=Homo sapiens GN=HKDC1 PE=2 SV=2	HKDC1	102,545	Hexokinase family	Glucose metabolism	N/A	N/A		Type 2 diabetes, insulin signaling pathway
387	CO2A1_HUMAN	Q9NZJ5	Collagen alpha-1(II) chain OS=Homo sapiens GN=COL2A1 PE=1 SV=3	COL2A1	141785	Fibrillar collagen family	Structural constituents (extracellular matrix)	N/A	N/A	2	ECM-receptor interaction, focal adhesion
245	CO4A3_HUMAN	Q01955	Collagen alpha-3(IV) chain OS=Homo sapiens GN=COL4A3 PE=1 SV=3	COL4A3	161,813	Type IV collagen family	Structural constituents (extracellular matrix)	N/A	N/A
266	CO6A3_HUMAN	P12111	Collagen alpha-3(VI) chain	COL6A3	343669	Type VI collagen family	Structural constituents (extracellular matrix)	N/A	N/A
446	TRI46_HUMAN	Q7Z4K8	Tripartite motif-containing protein 46 OS=Homo sapiens GN=TRIM46 PE=2 SV=2	TRIM46	83,424	TRIM/RBCC family	Cell interaction and communication (synaptic transmission)	N/A	N/A		ECM-receptor interaction
370	EMIL2_HUMAN	Q9BXX0	EMILIN-2 OS=Homo sapiens GN=EMILIN2 PE=1 SV=2	EMILIN2	115,687	Unknown	Cell interaction and communication (cell adhesion)	N/A	N/A
442	ATS12_HUMAN	P58397	A disintegrin and metalloproteinase with thrombospondin motifs 12 OS=Homo sapiens GN=ADAMTS12 PE=1 SV=2	ADAMTS12	177676	Unknown	Cell interaction and communication (cell adhesion)	N/A	N/A
471	IKKA_HUMAN	O15111	Inhibitor of nuclear factor kappa-B kinase subunit alpha OS=Homo sapiens GN=CHUK PE=1 SV=1	CHUK	84,640	Protein kinase superfamily, Ser/Thr protein kinase family, I-kappa-B kinase subfamily	Inflammatory response	N/A	N/A	3,1	NOD-like receptor signaling pathway, B and T cell receptor signaling pathway, TNF signaling pathway, Non-alcoholic fatty liver disease, Fluid shear stress and atherosclerosis, Adipocytokine signalling pathway
355	NEMO_HUMAN	Q9Y6K9	NF-kappa-B essential modulator OS=Homo sapiens GN=IKBKG PE=1 SV=2	IKBKG	48,198	Unknown	Inflammatory response	N/A	N/A		NOD-like receptor signaling pathway, B and T cell receptor signaling pathway, TNF signaling pathway, Adipocytokine signalling pathway
480	TNR1A_HUMAN	P19438	Tumor necrosis factor receptor superfamily member 1A OS=Homo sapiens GN=TNFRSF1A PE=1 SV=1	TNFRSF1A	50,495	Unknown	Inflammatory response	N/A	N/A		TNF signaling pathway, Fluid shear stress and atherosclerosis, Insulin resistance, Adipocytokine signalling pathway
405	MP2K6_HUMAN	P52564	Dual specificity mitogen-activated protein kinase kinase 6 OS=Homo sapiens GN=MAP2K6 PE=1 SV=1	MAP2K6	37,492	Protein kinase superfamily, STE Ser/Thr protein kinase family, MAP kinase kinase subfamily	Cellular process (cell apoptosis)	N/A	N/A		TNF signaling pathway, Non-alcoholic fatty liver disease, Fluid shear stress and atherosclerosis
215	ANGT_HUMAN	P01019	Angiotensinogen OS=Homo sapiens GN=AGT PE=1 SV=1	AGT	53,154	Serpin family	Signaling pathway (MAPK)	N/A	N/A		TNF signaling pathway
273	A1AG2_HUMAN	P19652	Alpha-1-acid glycoprotein 2 (AGP 2) (Orosomucoid-2) (OMD 2)	ORM2	23603	Calycin superfamily, Lipocalin family	Immune response	N/A	N/A
408	FETUA_HUMAN	P02765	Alpha-2-HS-glycoprotein OS=Homo sapiens GN=AHSG PE=1 SV=1	AHSG	39341	Fetuin family	Inflammatory response	N/A	N/A
323	ZO1_HUMAN	Q07157	Tight junction protein ZO-1 OS=Homo sapiens GN=TJP1 PE=1 SV=3	TJP1	195,459	MAGUK family	Cell interaction and communication (cell adhesion)	N/A	N/A	2	Aherens junction
307	NOD2_HUMAN	Q9HC29	Nucleotide-binding oligomerization domain-containing protein 2 (Caspase recruitment domain-containing protein 15) (Inflammatory bowel disease protein 1)	NOD2	115283	Unknown	Immune response	N/A	N/A	3	NOD-like receptor signaling pathway, TNF signaling pathway,
348	FCN3_HUMAN	O75636	Ficolin-3 OS=Homo sapiens GN=FCN3 PE=1 SV=2	FCN3	32,903	Ficolin lectin family	Immune response (response to virus)	N/A	N/A		NOD-like receptor signaling pathway
228	TEC_HUMAN	P42680	Tyrosine-protein kinase Tec OS=Homo sapiens GN=TEC PE=1 SV=2	TEC	73581	Protein kinase superfamily, Tyr protein kinase family, TEC subfamily	Immune response	N/A	N/A		T cell receptor signaling pathway

## Sheet: After group protein related DM
	Accession number		There were 10 proteins which related to DM type 2					Fold change
	Swiss-Prot	Uniprot	Protein name	Encoding gene	Mass (Dalton)	Protein family	Protein function	mean	S.D.	Pathways
71	IRS2_HUMAN	P78316	Insulin receptor substrate 2 OS=Homo sapiens GN=IRS2 PE=1 SV=2	IRS2	137,334	Unknown	Glucose metabolism	N/A	N/A	1	Type 2 diabetes, insulin resistance, insulin signaling pathway
125	NR1H3_HUMAN	Q6WKZ4	Oxysterols receptor LXR-alpha OS=Homo sapiens GN=NR1H3 PE=1 SV=2	NR1H3	50,396	Nuclear hormone receptor family, NR1 subfamily	Lipid metabolism	N/A	N/A		Insulin resistance
188	ITB6_HUMAN	Q8NHX4	Integrin beta-6 OS=Homo sapiens GN=ITGB6 PE=1 SV=2	ITGB6	85,936	Integrin beta chain family	Cell interaction and communication (cell adhesion)	N/A	N/A	2	ECM-receptor interaction, Focal adhesion
32	MEFV_HUMAN	Q13489	Pyrin OS=Homo sapiens GN=MEFV PE=1 SV=1	MEFV	86,444	Unknown	Inflammatory response	N/A	N/A	3	NOD-like receptor signaling pathway
108	NALP7_HUMAN	Q3SY89	NACHT, LRR and PYD domains-containing protein 7 OS=Homo sapiens GN=NLRP7 PE=1 SV=1	NLRP7	111807	NLRP family	Inflammatory response	N/A	N/A
110	SOS1_HUMAN	O43795	Son of sevenless homolog 1 OS=Homo sapiens GN=SOS1 PE=1 SV=1	SOS1	152,464	Unknown	Signaling pathway (G protein-coupled receptor)	N/A	N/A	1,3	insulin signaling pathway, NOD-like receptor signaling pathway, B and T cell receptor signaling pathway
89	SOS2_HUMAN	Q9Y2G4	Son of sevenless homolog 2 OS=Homo sapiens GN=SOS2 PE=1 SV=2	SOS2	152,979	Unknown	Signaling pathway (G protein-coupled receptor)	N/A	N/A
107	CBP_HUMAN	Q8WX94	CREB-binding protein OS=Homo sapiens GN=CREBBP PE=1 SV=3	CREBBP	265,351	Unknown	Signaling pathway (Notch)	N/A	N/A	2	Aherens junction
165	DNM1L_HUMAN	Q9Y2K3	Dynamin-1-like protein OS=Homo sapiens GN=DNM1L PE=1 SV=2	DNM1L	81877	TRAFAC class dynamin-like GTPase superfamily, Dynamin/Fzo/YdjA family	Cellular process (cell apoptosis)	N/A	N/A	3	NOD-like receptor signaling pathway
396	COMP_HUMAN	P11474	Cartilage oligomeric matrix protein OS=Homo sapiens GN=COMP PE=1 SV=2	COMP	82,860	Thrombospondin family	Inflammatory response (unfolded protein response)	N/A	N/A	2	Cellular process

## Sheet: Both group  2 from 779 proteins
	Accession number		Total 11 proteins were found from 779 proteins and there were 2 proteins that related to DM type 2					Fold change
	Swiss-Prot	Uniprot	Protein name	Encoding gene	Mass (Dalton)	Protein family	Protein function	mean	S.D.	Pathways
1	K1C14_HUMAN	P02533	Keratin, type I cytoskeletal 14 OS=Homo sapiens GN=KRT14 PE=1 SV=4	KRT14	51,561	Intermediate filament family	Structural constituents (intermediate filament structure)	2.71795	3.03952
2	K2C5_HUMAN	P13647	Keratin, type II cytoskeletal 5 OS=Homo sapiens GN=KRT5 PE=1 SV=3	KRT5	62,378	Intermediate filament family	Structural constituents (intermediate filament structure)	3.14545	2.31502
3	K2C6C_HUMAN	P48668	Keratin, type II cytoskeletal 6C OS=Homo sapiens GN=KRT6C PE=1 SV=3	KRT6C	60,025	Intermediate filament family	Structural constituents (intermediate filament structure)	2.12121	2.46015
4	HV304_HUMAN	Q7Z3Y8	Ig heavy chain V-III region TIL OS=Homo sapiens PE=1 SV=1	IGHV3-23	12582	Unknown	Immune response	1.5	1.29904
5	K1C27_HUMAN	P04259	Keratin, type I cytoskeletal 27 OS=Homo sapiens GN=KRT27 PE=1 SV=1	KRT27	49,822	Intermediate filament family	Structural constituents (intermediate filament structure)	1.66667	0.57735
6	K2C6B_HUMAN	P01860	Keratin, type II cytoskeletal 6B OS=Homo sapiens GN=KRT6B PE=1 SV=5	KRT6B	60,067	Intermediate filament family	Structural constituents (intermediate filament structure)	2.5072	2.00227
7	IGHG3_HUMAN	P68032	Ig gamma-3 chain C region OS=Homo sapiens GN=IGHG3 PE=1 SV=2	IGHG3	41,287	Unknown	Immune response	1.60585	0.777331
8	RET4_HUMAN	P02753	Retinol-binding protein 4 OS=Homo sapiens GN=RBP4 PE=1 SV=3	RBP4	23,010	Calycin superfamily, Lipocalin family	Cellular process (organ development)	1.05685	0.877175	Adipocytokine signaling pathway
9	K2C1_HUMAN	P04264	Keratin, type II cytoskeletal 1 OS=Homo sapiens GN=KRT1 PE=1 SV=6	KRT1	66,039	Intermediate filament family	Structural constituents (extracellular matrix)	0.907215	0.618178
10	HPT_HUMAN	P00738	Haptoglobin OS=Homo sapiens GN=HP PE=1 SV=1	HP	45,205	Peptidase S1 family	Inflammatory response	1.08625	0.361951	TNF signaling pathway
11	APOA4_HUMAN	P06727	Apolipoprotein A-IV OS=Homo sapiens GN=APOA4 PE=1 SV=3	APOA4	45,372	Apolipoprotein A1/A4/E family	Lipid metabolism	1.30106	1.70156
